# Supplementary material for: Ultrastable and efficient slight-interlayer-displacement 2D Dion-Jacobson perovskite solar cells
Source: Nat Commun. 2024 Jul 8;15:5709. doi: 10.1038/s41467-024-50018-4 (PMC11231157; doi:10.1038/s41467-024-50018-4)
Supplement: Supplementary file 4 — Supplementary Data 1 [file 41467_2024_50018_MOESM4_ESM.cif]

data_WeichuanZhang_CDMA-N1
_audit_creation_date               2022-06-05
_audit_creation_method
;
Olex2 1.3
(compiled 2020.11.12 svn.r5f609507 for OlexSys, GUI svn.r6408)
;
_shelx_SHELXL_version_number       '2014/7'
_audit_contact_author_address      ?
_audit_contact_author_email        ?
_audit_contact_author_name         ''
_audit_contact_author_phone        ?
_publ_contact_author_id_orcid      ?
_publ_section_references
;
Dolomanov, O.V., Bourhis, L.J., Gildea, R.J, Howard, J.A.K. & Puschmann, H.
 (2009), J. Appl. Cryst. 42, 339-341.

Sheldrick, G.M. (2008). Acta Cryst. A64, 112-122.

Sheldrick, G.M. (2015). Acta Cryst. A71, 3-8.
;
_chemical_name_common              ?
_chemical_name_systematic          ?
_chemical_formula_moiety           'I4 Pb, C8 H20 N2'
_chemical_formula_sum              'C8 H20 I4 N2 Pb'
_chemical_formula_weight           859.05
_chemical_melting_point            ?
loop_
  _atom_type_symbol
  _atom_type_description
  _atom_type_scat_dispersion_real
  _atom_type_scat_dispersion_imag
  _atom_type_scat_source
 'C' 'C' 0.0033 0.0016 'International Tables Vol C Tables 4.2.6.8 and 6.1.1.4'
 'H' 'H' 0.0000 0.0000 'International Tables Vol C Tables 4.2.6.8 and 6.1.1.4'
 'I' 'I' -0.4742 1.8119 'International Tables Vol C Tables 4.2.6.8 and 6.1.1.4'
 'N' 'N' 0.0061 0.0033 'International Tables Vol C Tables 4.2.6.8 and 6.1.1.4'
 'Pb' 'Pb' -3.3944 10.1111
 'International Tables Vol C Tables 4.2.6.8 and 6.1.1.4'

_shelx_space_group_comment
;
The symmetry employed for this shelxl refinement is uniquely defined
by the following loop, which should always be used as a source of
symmetry information in preference to the above space-group names.
They are only intended as comments.
;
_space_group_crystal_system        'monoclinic'
_space_group_IT_number             14
_space_group_name_H-M_alt          'P 1 21/c 1'
_space_group_name_Hall             '-P 2ybc'
loop_
  _space_group_symop_operation_xyz
 'x, y, z'
 '-x, y+1/2, -z+1/2'
 '-x, -y, -z'
 'x, -y-1/2, z-1/2'

_cell_length_a                     12.1827(10)
_cell_length_b                     8.7410(6)
_cell_length_c                     8.7452(7)
_cell_angle_alpha                  90
_cell_angle_beta                   95.945(3)
_cell_angle_gamma                  90
_cell_volume                       926.26(12)
_cell_formula_units_Z              2
_cell_measurement_reflns_used      5032
_cell_measurement_temperature      273.15
_cell_measurement_theta_max        28.11
_cell_measurement_theta_min        2.87
_shelx_estimated_absorpt_T_max     ?
_shelx_estimated_absorpt_T_min     ?
_exptl_absorpt_coefficient_mu      15.754
_exptl_absorpt_correction_T_max    0.7457
_exptl_absorpt_correction_T_min    0.3429
_exptl_absorpt_correction_type     none
_exptl_absorpt_process_details
;
SADABS-2016/2 (Bruker,2016/2) was used for absorption correction.
wR2(int) was 0.1560 before and 0.0778 after correction.
The Ratio of minimum to maximum transmission is 0.4598.
The \l/2 correction factor is Not present.
;
_exptl_absorpt_special_details     ?
_exptl_crystal_colour              'light orange'
_exptl_crystal_colour_modifier     light
_exptl_crystal_colour_primary      orange
_exptl_crystal_density_diffrn      3.080
_exptl_crystal_density_meas        ?
_exptl_crystal_density_method      ?
_exptl_crystal_description         plate
_exptl_crystal_F_000               752
_exptl_crystal_size_max            ?
_exptl_crystal_size_mid            ?
_exptl_crystal_size_min            ?
_exptl_transmission_factor_max     ?
_exptl_transmission_factor_min     ?
_diffrn_reflns_av_R_equivalents    0.0586
_diffrn_reflns_av_unetI/netI       0.0531
_diffrn_reflns_Laue_measured_fraction_full  0.999
_diffrn_reflns_Laue_measured_fraction_max  0.995
_diffrn_reflns_limit_h_max         16
_diffrn_reflns_limit_h_min         -16
_diffrn_reflns_limit_k_max         11
_diffrn_reflns_limit_k_min         -9
_diffrn_reflns_limit_l_max         11
_diffrn_reflns_limit_l_min         -8
_diffrn_reflns_number              8147
_diffrn_reflns_point_group_measured_fraction_full  0.999
_diffrn_reflns_point_group_measured_fraction_max  0.995
_diffrn_reflns_theta_full          25.242
_diffrn_reflns_theta_max           28.283
_diffrn_reflns_theta_min           2.873
_diffrn_ambient_temperature        273.15
_diffrn_detector_area_resol_mean   ?
_diffrn_measured_fraction_theta_full  0.999
_diffrn_measured_fraction_theta_max  0.995
_diffrn_measurement_device_type    'Bruker APEX-II CCD'
_diffrn_measurement_method         '\f and \w scans'
_diffrn_radiation_type             MoK\a
_diffrn_radiation_wavelength       0.71073
_diffrn_source                     ?
_diffrn_source_current             1.1
_diffrn_source_power               0.055
_diffrn_source_voltage             50.0
_diffrn_standards_number           0
_reflns_Friedel_coverage           0.000
_reflns_Friedel_fraction_full      .
_reflns_Friedel_fraction_max       .
_reflns_number_gt                  2067
_reflns_number_total               2281
_reflns_special_details
;
 Reflections were merged by SHELXL according to the crystal
 class for the calculation of statistics and refinement.
 
 _reflns_Friedel_fraction is defined as the number of unique
 Friedel pairs measured divided by the number that would be
 possible theoretically, ignoring centric projections and
 systematic absences.
;
_reflns_threshold_expression       'I > 2\s(I)'
_computing_cell_refinement         'SAINT V8.40A (Bruker, 2019)'
_computing_data_collection         ?
_computing_data_reduction          'SAINT V8.40A (Bruker, 2019)'
_computing_molecular_graphics      'Olex2 1.3 (Dolomanov et al., 2009)'
_computing_publication_material    'Olex2 1.3 (Dolomanov et al., 2009)'
_computing_structure_refinement    'XL  (Sheldrick, 2008)'
_computing_structure_solution      'SHELXT 2014/5 (Sheldrick, 2014)'
_refine_diff_density_max           1.630
_refine_diff_density_min           -1.140
_refine_diff_density_rms           0.241
_refine_ls_extinction_coef         .
_refine_ls_extinction_method       none
_refine_ls_goodness_of_fit_ref     1.048
_refine_ls_hydrogen_treatment      constr
_refine_ls_matrix_type             full
_refine_ls_number_parameters       71
_refine_ls_number_reflns           2281
_refine_ls_number_restraints       0
_refine_ls_R_factor_all            0.0350
_refine_ls_R_factor_gt             0.0303
_refine_ls_restrained_S_all        1.048
_refine_ls_shift/su_max            0.001
_refine_ls_shift/su_mean           0.000
_refine_ls_structure_factor_coef   Fsqd
_refine_ls_weighting_details      
 'w=1/[\s^2^(Fo^2^)+(0.0365P)^2^] where P=(Fo^2^+2Fc^2^)/3'
_refine_ls_weighting_scheme        calc
_refine_ls_wR_factor_gt            0.0801
_refine_ls_wR_factor_ref           0.0828
_refine_special_details            ?
_olex2_refinement_description
;
1. Fixed Uiso
 At 1.2 times of:
  All C(H) groups, All C(H,H) groups, All N(H,H,H) groups
2.a Ternary CH refined with riding coordinates:
 C2(H2)
2.b Secondary CH2 refined with riding coordinates:
 C1(H1D,H1E), C3(H3A,H3B), C4(H4A,H4B)
2.c Idealised Me refined as rotating group:
 N1(H1A,H1B,H1C)
;
_atom_sites_solution_hydrogens     geom
_atom_sites_solution_primary       dual
_atom_sites_solution_secondary     ?
loop_
  _atom_site_label
  _atom_site_type_symbol
  _atom_site_fract_x
  _atom_site_fract_y
  _atom_site_fract_z
  _atom_site_U_iso_or_equiv
  _atom_site_adp_type
  _atom_site_occupancy
  _atom_site_site_symmetry_order
  _atom_site_calc_flag
  _atom_site_refinement_flags_posn
  _atom_site_refinement_flags_adp
  _atom_site_refinement_flags_occupancy
  _atom_site_disorder_assembly
  _atom_site_disorder_group
 Pb1 Pb 0.5000 0.5000 0.5000 0.01857(10) Uani 1 2 d S . P . .
 I1 I 0.49801(3) 0.69100(4) 0.80825(5) 0.02738(13) Uani 1 1 d . . . . .
 I2 I 0.76396(3) 0.52644(5) 0.52313(5) 0.02748(12) Uani 1 1 d . . . . .
 N1 N 0.7118(4) 0.5788(6) 0.1129(6) 0.0300(12) Uani 1 1 d . . . . .
 H1A H 0.7222 0.6695 0.0704 0.036 Uiso 1 1 calc R U . . .
 H1B H 0.7376 0.5812 0.2119 0.036 Uiso 1 1 calc R U . . .
 H1C H 0.6400 0.5574 0.1043 0.036 Uiso 1 1 calc R U . . .
 C1 C 0.7713(7) 0.4589(10) 0.0329(11) 0.0462(19) Uani 1 1 d . . . . .
 H1D H 0.7813 0.3694 0.0984 0.055 Uiso 1 1 calc R U . . .
 H1E H 0.7266 0.4290 -0.0606 0.055 Uiso 1 1 calc R U . . .
 C3 C 0.9567(6) 0.5678(10) 0.1324(9) 0.048(2) Uani 1 1 d . . . . .
 H3A H 0.9219 0.6524 0.1805 0.057 Uiso 1 1 calc R U . . .
 H3B H 0.9680 0.4860 0.2074 0.057 Uiso 1 1 calc R U . . .
 C4 C 1.0632(6) 0.6173(9) 0.0891(9) 0.0440(19) Uani 1 1 d . . . . .
 H4A H 1.1099 0.6477 0.1806 0.053 Uiso 1 1 calc R U . . .
 H4B H 1.0529 0.7056 0.0221 0.053 Uiso 1 1 calc R U . . .
 C2 C 0.8790(6) 0.5110(7) -0.0060(8) 0.0319(17) Uani 1 1 d . . . . .
 H2 H 0.8663 0.5967 -0.0779 0.038 Uiso 1 1 calc R U . . .

loop_
  _atom_site_aniso_label
  _atom_site_aniso_U_11
  _atom_site_aniso_U_22
  _atom_site_aniso_U_33
  _atom_site_aniso_U_23
  _atom_site_aniso_U_13
  _atom_site_aniso_U_12
 Pb1 0.02385(18) 0.01644(17) 0.01550(17) -0.00016(10) 0.00250(12) -0.00090(10)
 I1 0.0388(2) 0.0221(2) 0.0218(2) -0.00860(14) 0.00598(17) -0.00641(15)
 I2 0.0244(2) 0.0287(2) 0.0289(2) 0.00012(16) 0.00069(17) 0.00300(15)
 N1 0.025(3) 0.034(3) 0.031(3) 0.003(2) 0.006(2) 0.003(2)
 C1 0.048(5) 0.042(4) 0.051(5) -0.012(4) 0.015(4) 0.004(4)
 C3 0.032(4) 0.060(5) 0.048(5) -0.021(4) -0.012(3) 0.013(4)
 C4 0.034(4) 0.051(5) 0.046(5) -0.023(4) 0.002(3) 0.007(3)
 C2 0.031(4) 0.028(4) 0.036(5) -0.004(3) 0.004(3) 0.003(2)

_geom_special_details
;
 All esds (except the esd in the dihedral angle between two l.s. planes)
 are estimated using the full covariance matrix.  The cell esds are taken
 into account individually in the estimation of esds in distances, angles
 and torsion angles; correlations between esds in cell parameters are only
 used when they are defined by crystal symmetry.  An approximate (isotropic)
 treatment of cell esds is used for estimating esds involving l.s. planes.
;
loop_
  _geom_bond_atom_site_label_1
  _geom_bond_atom_site_label_2
  _geom_bond_distance
  _geom_bond_site_symmetry_2
  _geom_bond_publ_flag
 Pb1 I1 3.1731(4) . ?
 Pb1 I1 3.1731(4) 3_666 ?
 Pb1 I1 3.1779(4) 4_575 ?
 Pb1 I1 3.1779(4) 2_646 ?
 Pb1 I2 3.2095(5) . ?
 Pb1 I2 3.2095(5) 3_666 ?
 I1 Pb1 3.1779(4) 2_656 ?
 N1 H1A 0.8900 . ?
 N1 H1B 0.8900 . ?
 N1 H1C 0.8900 . ?
 N1 C1 1.490(9) . ?
 C1 H1D 0.9700 . ?
 C1 H1E 0.9700 . ?
 C1 C2 1.462(10) . ?
 C3 H3A 0.9700 . ?
 C3 H3B 0.9700 . ?
 C3 C4 1.455(11) . ?
 C3 C2 1.539(10) . ?
 C4 H4A 0.9700 . ?
 C4 H4B 0.9700 . ?
 C4 C2 1.545(9) 3_765 ?
 C2 C4 1.545(9) 3_765 ?
 C2 H2 0.9800 . ?

loop_
  _geom_angle_atom_site_label_1
  _geom_angle_atom_site_label_2
  _geom_angle_atom_site_label_3
  _geom_angle
  _geom_angle_site_symmetry_1
  _geom_angle_site_symmetry_3
  _geom_angle_publ_flag
 I1 Pb1 I1 180.0 . 3_666 ?
 I1 Pb1 I1 89.955(6) . 2_646 ?
 I1 Pb1 I1 90.045(6) 3_666 2_646 ?
 I1 Pb1 I1 89.955(6) 3_666 4_575 ?
 I1 Pb1 I1 90.045(6) . 4_575 ?
 I1 Pb1 I1 180.0 4_575 2_646 ?
 I1 Pb1 I2 90.248(11) 3_666 3_666 ?
 I1 Pb1 I2 94.307(11) 2_646 . ?
 I1 Pb1 I2 89.752(11) . 3_666 ?
 I1 Pb1 I2 85.693(11) 4_575 . ?
 I1 Pb1 I2 85.693(11) 2_646 3_666 ?
 I1 Pb1 I2 89.751(11) 3_666 . ?
 I1 Pb1 I2 94.307(11) 4_575 3_666 ?
 I1 Pb1 I2 90.249(11) . . ?
 I2 Pb1 I2 180.0 . 3_666 ?
 Pb1 I1 Pb1 153.528(14) . 2_656 ?
 H1A N1 H1B 109.5 . . ?
 H1A N1 H1C 109.5 . . ?
 H1B N1 H1C 109.5 . . ?
 C1 N1 H1A 109.5 . . ?
 C1 N1 H1B 109.5 . . ?
 C1 N1 H1C 109.5 . . ?
 N1 C1 H1D 109.1 . . ?
 N1 C1 H1E 109.1 . . ?
 H1D C1 H1E 107.8 . . ?
 C2 C1 N1 112.5(6) . . ?
 C2 C1 H1D 109.1 . . ?
 C2 C1 H1E 109.1 . . ?
 H3A C3 H3B 107.8 . . ?
 C4 C3 H3A 109.1 . . ?
 C4 C3 H3B 109.1 . . ?
 C4 C3 C2 112.6(7) . . ?
 C2 C3 H3A 109.1 . . ?
 C2 C3 H3B 109.1 . . ?
 C3 C4 H4A 109.3 . . ?
 C3 C4 H4B 109.3 . . ?
 C3 C4 C2 111.6(6) . 3_765 ?
 H4A C4 H4B 108.0 . . ?
 C2 C4 H4A 109.3 3_765 . ?
 C2 C4 H4B 109.3 3_765 . ?
 C1 C2 C3 114.3(7) . . ?
 C1 C2 C4 110.3(6) . 3_765 ?
 C1 C2 H2 107.5 . . ?
 C3 C2 C4 109.3(6) . 3_765 ?
 C3 C2 H2 107.5 . . ?
 C4 C2 H2 107.5 3_765 . ?

loop_
  _geom_torsion_atom_site_label_1
  _geom_torsion_atom_site_label_2
  _geom_torsion_atom_site_label_3
  _geom_torsion_atom_site_label_4
  _geom_torsion
  _geom_torsion_site_symmetry_1
  _geom_torsion_site_symmetry_2
  _geom_torsion_site_symmetry_3
  _geom_torsion_site_symmetry_4
  _geom_torsion_publ_flag
 N1 C1 C2 C3 56.6(9) . . . . ?
 N1 C1 C2 C4 -179.8(6) . . . 3_765 ?
 C4 C3 C2 C1 179.5(7) . . . . ?
 C4 C3 C2 C4 55.3(10) . . . 3_765 ?
 C2 C3 C4 C2 -56.6(9) . . . 3_765 ?

_olex2_submission_special_instructions  'No special instructions were received'

#===END


data_WeichuanZhang_CDMA-N2
_audit_creation_date               2022-08-11
_audit_creation_method
;
Olex2 1.3
(compiled 2020.11.12 svn.r5f609507 for OlexSys, GUI svn.r6408)
;
_shelx_SHELXL_version_number       '2014/7'
_audit_contact_author_address      ?
_audit_contact_author_email        ?
_audit_contact_author_name         ''
_audit_contact_author_phone        ?
_publ_contact_author_id_orcid      ?
_publ_section_references
;
Dolomanov, O.V., Bourhis, L.J., Gildea, R.J, Howard, J.A.K. & Puschmann, H.
 (2009), J. Appl. Cryst. 42, 339-341.

Sheldrick, G.M. (2008). Acta Cryst. A64, 112-122.

Sheldrick, G.M. (2015). Acta Cryst. A71, 3-8.
;
_chemical_name_common              ?
_chemical_name_systematic          ?
_chemical_formula_moiety           'I7 Pb2, C8 H20 N2, C H6 N'
_chemical_formula_sum              'C9 H26 I7 N3 Pb2'
_chemical_formula_weight           1479.01
_chemical_absolute_configuration   ?
_chemical_melting_point            ?
loop_
  _atom_type_symbol
  _atom_type_description
  _atom_type_scat_dispersion_real
  _atom_type_scat_dispersion_imag
  _atom_type_scat_source
 'C' 'C' 0.0033 0.0016 'International Tables Vol C Tables 4.2.6.8 and 6.1.1.4'
 'H' 'H' 0.0000 0.0000 'International Tables Vol C Tables 4.2.6.8 and 6.1.1.4'
 'I' 'I' -0.4742 1.8119 'International Tables Vol C Tables 4.2.6.8 and 6.1.1.4'
 'N' 'N' 0.0061 0.0033 'International Tables Vol C Tables 4.2.6.8 and 6.1.1.4'
 'Pb' 'Pb' -3.3944 10.1111
 'International Tables Vol C Tables 4.2.6.8 and 6.1.1.4'

_shelx_space_group_comment
;
The symmetry employed for this shelxl refinement is uniquely defined
by the following loop, which should always be used as a source of
symmetry information in preference to the above space-group names.
They are only intended as comments.
;
_space_group_crystal_system        'orthorhombic'
_space_group_IT_number             29
_space_group_name_H-M_alt          'P c a 21'
_space_group_name_Hall             'P 2c -2ac'
loop_
  _space_group_symop_operation_xyz
 'x, y, z'
 '-x, -y, z+1/2'
 'x+1/2, -y, z'
 '-x+1/2, y, z+1/2'

_cell_length_a                     8.8151(4)
_cell_length_b                     8.7927(5)
_cell_length_c                     36.583(2)
_cell_angle_alpha                  90
_cell_angle_beta                   90
_cell_angle_gamma                  90
_cell_volume                       2835.5(3)
_cell_formula_units_Z              4
_cell_measurement_reflns_used      9900
_cell_measurement_temperature      273.15
_cell_measurement_theta_max        28.33
_cell_measurement_theta_min        2.57
_shelx_estimated_absorpt_T_max     ?
_shelx_estimated_absorpt_T_min     ?
_exptl_absorpt_coefficient_mu      19.480
_exptl_absorpt_correction_T_max    0.7457
_exptl_absorpt_correction_T_min    0.3027
_exptl_absorpt_correction_type     multi-scan
_exptl_absorpt_process_details
;
SADABS-2016/2 (Bruker,2016/2) was used for absorption correction.
wR2(int) was 0.1267 before and 0.0650 after correction.
The Ratio of minimum to maximum transmission is 0.4059.
The \l/2 correction factor is Not present.
;
_exptl_absorpt_special_details     ?
_exptl_crystal_colour              red
_exptl_crystal_colour_primary      red
_exptl_crystal_density_diffrn      3.465
_exptl_crystal_density_meas        ?
_exptl_crystal_density_method      ?
_exptl_crystal_description         plate
_exptl_crystal_F_000               2544
_exptl_crystal_size_max            ?
_exptl_crystal_size_mid            ?
_exptl_crystal_size_min            ?
_exptl_transmission_factor_max     ?
_exptl_transmission_factor_min     ?
_diffrn_reflns_av_R_equivalents    0.0412
_diffrn_reflns_av_unetI/netI       0.0424
_diffrn_reflns_Laue_measured_fraction_full  0.958
_diffrn_reflns_Laue_measured_fraction_max  0.958
_diffrn_reflns_limit_h_max         9
_diffrn_reflns_limit_h_min         -9
_diffrn_reflns_limit_k_max         10
_diffrn_reflns_limit_k_min         -7
_diffrn_reflns_limit_l_max         43
_diffrn_reflns_limit_l_min         -43
_diffrn_reflns_number              19458
_diffrn_reflns_point_group_measured_fraction_full  0.950
_diffrn_reflns_point_group_measured_fraction_max  0.950
_diffrn_reflns_theta_full          24.996
_diffrn_reflns_theta_max           24.996
_diffrn_reflns_theta_min           2.316
_diffrn_ambient_temperature        273.15
_diffrn_detector_area_resol_mean   ?
_diffrn_measured_fraction_theta_full  0.958
_diffrn_measured_fraction_theta_max  0.958
_diffrn_measurement_device_type    'Bruker APEX-II CCD'
_diffrn_measurement_method         '\f and \w scans'
_diffrn_radiation_type             MoK\a
_diffrn_radiation_wavelength       0.71073
_diffrn_source                     ?
_diffrn_source_current             1.1
_diffrn_source_power               0.055
_diffrn_source_voltage             50.0
_diffrn_standards_number           0
_reflns_Friedel_coverage           0.948
_reflns_Friedel_fraction_full      0.942
_reflns_Friedel_fraction_max       0.942
_reflns_number_gt                  4408
_reflns_number_total               4760
_reflns_special_details
;
 Reflections were merged by SHELXL according to the crystal
 class for the calculation of statistics and refinement.
 
 _reflns_Friedel_fraction is defined as the number of unique
 Friedel pairs measured divided by the number that would be
 possible theoretically, ignoring centric projections and
 systematic absences.
;
_reflns_threshold_expression       'I > 2\s(I)'
_computing_cell_refinement         'SAINT V8.40A (Bruker, 2019)'
_computing_data_collection         ?
_computing_data_reduction          'SAINT V8.40A (Bruker, 2019)'
_computing_molecular_graphics      'Olex2 1.3 (Dolomanov et al., 2009)'
_computing_publication_material    'Olex2 1.3 (Dolomanov et al., 2009)'
_computing_structure_refinement    'XL  (Sheldrick, 2008)'
_computing_structure_solution      'SHELXT 2014/5 (Sheldrick, 2014)'
_refine_diff_density_max           3.066
_refine_diff_density_min           -3.057
_refine_diff_density_rms           0.708
_refine_ls_abs_structure_details
;
 Flack x determined using 1897 quotients [(I+)-(I-)]/[(I+)+(I-)]
 (Parsons, Flack and Wagner, Acta Cryst. B69 (2013) 249-259).
;
_refine_ls_abs_structure_Flack     0.511(14)
_refine_ls_extinction_coef         .
_refine_ls_extinction_method       none
_refine_ls_goodness_of_fit_ref     1.073
_refine_ls_hydrogen_treatment      constr
_refine_ls_matrix_type             full
_refine_ls_number_parameters       194
_refine_ls_number_reflns           4760
_refine_ls_number_restraints       204
_refine_ls_R_factor_all            0.0639
_refine_ls_R_factor_gt             0.0596
_refine_ls_restrained_S_all        1.052
_refine_ls_shift/su_max            0.000
_refine_ls_shift/su_mean           0.000
_refine_ls_structure_factor_coef   Fsqd
_refine_ls_weighting_details      
 'w=1/[\s^2^(Fo^2^)+(0.1000P)^2^+130.2507P] where P=(Fo^2^+2Fc^2^)/3'
_refine_ls_weighting_scheme        calc
_refine_ls_wR_factor_gt            0.1728
_refine_ls_wR_factor_ref           0.1766
_refine_special_details            ?
_olex2_refinement_description
;
1. Fixed Uiso
 At 1.2 times of:
  All C(H) groups, All C(H,H) groups, All N(H,H,H) groups
 At 1.5 times of:
  All C(H,H,H) groups
2. Restrained distances
 N-C1
 1.5 with sigma of 0.02
 N3-C9
 1.5 with sigma of 0.02
 C9-C8
 1.5 with sigma of 0.02
 C8-N3
 2.53 with sigma of 0.02
 C3-C2
 1.5 with sigma of 0.02
 C6-C5
 1.5 with sigma of 0.02
 C4-C3 = C5-C3
 1.5 with sigma of 0.02
 C8-C7 = C8-C6
 1.5 with sigma of 0.02
 C7-C4
 1.5 with sigma of 0.02
 N2-C2
 1.48 with sigma of 0.02
 N3-C9 \\sim C9-C8
 with sigma of 0.02
3. Rigid bond restraints
 N2, C2, C3, C4, C7, C8, C6, C9, N3
 with sigma for 1-2 distances of 0.01 and sigma for 1-3 distances of 0.02
 C1, N
 with sigma for 1-2 distances of 0.01 and sigma for 1-3 distances of 0.02
 N3, C9, C8, C7, C4, C6, C5, C3
 with sigma for 1-2 distances of 0.01 and sigma for 1-3 distances of 0.02
 N3, C9, C8
 with sigma for 1-2 distances of 0.01 and sigma for 1-3 distances of 0.01
4. Uiso/Uaniso restraints and constraints
N2 \\sim C2 \\sim C3 \\sim C5 \\sim C4 \\sim C7 \\sim C8 \\sim C6 \\sim C9
\\sim N3: within 3.7A with sigma of 0.01 and sigma for terminal atoms of 0.02
within 3.7A
C1 \\sim N: within 2.7A with sigma of 0.01 and sigma for terminal atoms of 0.02
within 2.7A
N3 \\sim C9 \\sim C8 \\sim C6 \\sim C5 \\sim C3 \\sim C4 \\sim C7: within 1.7A
with sigma of 0.01 and sigma for terminal atoms of 0.02 within 1.7A
N3 \\sim C9 \\sim C8: within 1.7A with sigma of 0.04 and sigma for terminal
atoms of 0.08 within 1.7A
5.a Ternary CH refined with riding coordinates:
 C3(H3), C8(H8)
5.b Secondary CH2 refined with riding coordinates:
 C7(H7A,H7B), C4(H4A,H4B), C2(H2A,H2B), C5(H5A,H5B), C9(H9A,H9B), C6(H6A,H6B)
5.c Idealised Me refined as rotating group:
 N3(H3A,H3B,H3C), N2(H2C,H2D,H2E), N(HA,HB,HC), C1(H1A,H1B,H1C)
;
_atom_sites_solution_hydrogens     geom
_atom_sites_solution_primary       dual
_atom_sites_solution_secondary     ?
loop_
  _atom_site_label
  _atom_site_type_symbol
  _atom_site_fract_x
  _atom_site_fract_y
  _atom_site_fract_z
  _atom_site_U_iso_or_equiv
  _atom_site_adp_type
  _atom_site_occupancy
  _atom_site_site_symmetry_order
  _atom_site_calc_flag
  _atom_site_refinement_flags_posn
  _atom_site_refinement_flags_adp
  _atom_site_refinement_flags_occupancy
  _atom_site_disorder_assembly
  _atom_site_disorder_group
 Pb1 Pb 0.16738(17) 0.25025(14) 0.49649(4) 0.0167(4) Uani 1 1 d . . . . .
 Pb2 Pb 0.17188(18) 0.24921(13) 0.67519(4) 0.0170(4) Uani 1 1 d . . . . .
 I6 I 0.1936(3) 0.2188(3) 0.76072(8) 0.0255(6) Uani 1 1 d . . . . .
 I5 I -0.0302(3) 0.5494(3) 0.67279(12) 0.0387(9) Uani 1 1 d . . . . .
 I4 I -0.1323(3) 0.0540(3) 0.67063(10) 0.0258(7) Uani 1 1 d . . . . .
 I3 I 0.1642(2) 0.2462(4) 0.58604(13) 0.0271(5) Uani 1 1 d . . . . .
 I1 I 0.1868(3) 0.2841(3) 0.41134(9) 0.0243(6) Uani 1 1 d . . . . .
 I2 I 0.4639(3) 0.0464(3) 0.49865(11) 0.0292(7) Uani 1 1 d . . . . .
 N3 N 0.912(4) 0.173(3) 0.2389(8) 0.020(5) Uani 1 1 d D U . . .
 H3A H 0.9208 0.2055 0.2159 0.024 Uiso 1 1 calc R U . . .
 H3B H 0.8559 0.0892 0.2394 0.024 Uiso 1 1 calc R U . . .
 H3C H 1.0036 0.1535 0.2479 0.024 Uiso 1 1 calc R U . . .
 C3 C 0.734(4) 0.248(4) 0.3750(9) 0.030(4) Uani 1 1 d D U . . .
 H3 H 0.8031 0.3337 0.3787 0.035 Uiso 1 1 calc R U . . .
 I7 I 0.3634(3) 0.5556(3) 0.50047(10) 0.0261(7) Uani 1 1 d . . . . .
 C7 C 0.883(4) 0.173(4) 0.3205(10) 0.029(4) Uani 1 1 d D U . . .
 H7A H 0.9596 0.2509 0.3239 0.035 Uiso 1 1 calc R U . . .
 H7B H 0.9305 0.0869 0.3087 0.035 Uiso 1 1 calc R U . . .
 C4 C 0.824(5) 0.125(4) 0.3575(10) 0.031(4) Uani 1 1 d D U . . .
 H4A H 0.7605 0.0350 0.3547 0.037 Uiso 1 1 calc R U . . .
 H4B H 0.9084 0.0980 0.3732 0.037 Uiso 1 1 calc R U . . .
 C2 C 0.690(4) 0.191(4) 0.4126(9) 0.032(4) Uani 1 1 d D U . . .
 H2A H 0.6372 0.0951 0.4103 0.038 Uiso 1 1 calc R U . . .
 H2B H 0.7817 0.1734 0.4268 0.038 Uiso 1 1 calc R U . . .
 C5 C 0.608(4) 0.305(4) 0.3509(10) 0.031(4) Uani 1 1 d D U . . .
 H5A H 0.5553 0.3882 0.3628 0.038 Uiso 1 1 calc R U . . .
 H5B H 0.5352 0.2239 0.3466 0.038 Uiso 1 1 calc R U . . .
 C9 C 0.837(4) 0.294(4) 0.2615(9) 0.027(4) Uani 1 1 d D U . . .
 H9A H 0.7624 0.3461 0.2466 0.033 Uiso 1 1 calc R U . . .
 H9B H 0.9131 0.3686 0.2686 0.033 Uiso 1 1 calc R U . . .
 C6 C 0.674(5) 0.358(4) 0.3151(10) 0.031(4) Uani 1 1 d D U . . .
 H6A H 0.5924 0.3938 0.2994 0.037 Uiso 1 1 calc R U . . .
 H6B H 0.7413 0.4434 0.3197 0.037 Uiso 1 1 calc R U . . .
 N2 N 0.592(4) 0.302(4) 0.4324(10) 0.029(6) Uani 1 1 d D U . . .
 H2C H 0.4952 0.2737 0.4303 0.035 Uiso 1 1 calc R U . . .
 H2D H 0.6039 0.3941 0.4229 0.035 Uiso 1 1 calc R U . . .
 H2E H 0.6175 0.3036 0.4560 0.035 Uiso 1 1 calc R U . . .
 C8 C 0.760(4) 0.235(4) 0.2956(8) 0.028(3) Uani 1 1 d D U . . .
 H8 H 0.6905 0.1527 0.2890 0.034 Uiso 1 1 calc R U . . .
 N N -0.246(5) 0.331(4) 0.5970(9) 0.059(11) Uani 1 1 d D U . . .
 HA H -0.1716 0.3377 0.5805 0.071 Uiso 1 1 calc R U . . .
 HB H -0.2124 0.2806 0.6165 0.071 Uiso 1 1 calc R U . . .
 HC H -0.2746 0.4240 0.6036 0.071 Uiso 1 1 calc R U . . .
 C1 C -0.376(6) 0.249(7) 0.5808(15) 0.072(13) Uani 1 1 d D U . . .
 H1A H -0.3401 0.1737 0.5639 0.108 Uiso 1 1 calc R U . . .
 H1B H -0.4406 0.3197 0.5682 0.108 Uiso 1 1 calc R U . . .
 H1C H -0.4331 0.2000 0.5999 0.108 Uiso 1 1 calc R U . . .

loop_
  _atom_site_aniso_label
  _atom_site_aniso_U_11
  _atom_site_aniso_U_22
  _atom_site_aniso_U_33
  _atom_site_aniso_U_23
  _atom_site_aniso_U_13
  _atom_site_aniso_U_12
 Pb1 0.0131(8) 0.0157(9) 0.0214(10) 0.0006(6) -0.0034(6) 0.0000(5)
 Pb2 0.0184(9) 0.0121(8) 0.0205(10) 0.0007(6) -0.0046(6) 0.0002(5)
 I6 0.0313(15) 0.0309(13) 0.0142(14) -0.0027(13) -0.0013(12) 0.0025(11)
 I5 0.0290(16) 0.0395(16) 0.048(2) -0.0115(17) -0.0132(15) 0.0147(12)
 I4 0.0232(15) 0.0203(12) 0.034(2) 0.0039(12) -0.0008(12) -0.0125(10)
 I3 0.0323(12) 0.0314(11) 0.0175(9) 0.0002(6) -0.0022(15) -0.0091(16)
 I1 0.0261(14) 0.0241(12) 0.0227(16) -0.0015(14) -0.0046(12) 0.0009(10)
 I2 0.0268(15) 0.0139(11) 0.047(2) 0.0104(13) 0.0075(14) 0.0163(11)
 N3 0.036(12) 0.002(9) 0.022(11) 0.003(9) 0.005(9) 0.002(9)
 C3 0.032(8) 0.028(7) 0.029(7) -0.004(6) 0.001(6) 0.000(6)
 I7 0.0222(15) 0.0302(14) 0.0260(18) -0.0024(12) 0.0005(12) -0.0093(11)
 C7 0.034(8) 0.026(7) 0.029(7) -0.004(6) 0.001(6) 0.003(6)
 C4 0.033(8) 0.030(7) 0.030(7) -0.004(6) 0.000(6) 0.002(6)
 C2 0.034(9) 0.031(9) 0.029(8) -0.003(8) 0.001(8) 0.002(8)
 C5 0.033(8) 0.030(7) 0.031(7) -0.002(6) 0.002(6) 0.001(7)
 C9 0.032(9) 0.025(8) 0.025(8) -0.005(7) -0.001(8) 0.004(8)
 C6 0.034(8) 0.029(7) 0.029(7) -0.005(6) -0.001(6) 0.002(6)
 N2 0.031(12) 0.030(12) 0.026(12) -0.005(11) 0.005(10) -0.015(10)
 C8 0.032(8) 0.026(7) 0.027(7) -0.005(6) 0.001(6) 0.001(6)
 N 0.11(3) 0.039(19) 0.029(18) 0.009(15) 0.044(19) 0.026(19)
 C1 0.12(3) 0.06(2) 0.04(3) 0.016(19) 0.03(2) 0.02(2)

_geom_special_details
;
 All esds (except the esd in the dihedral angle between two l.s. planes)
 are estimated using the full covariance matrix.  The cell esds are taken
 into account individually in the estimation of esds in distances, angles
 and torsion angles; correlations between esds in cell parameters are only
 used when they are defined by crystal symmetry.  An approximate (isotropic)
 treatment of cell esds is used for estimating esds involving l.s. planes.
;
loop_
  _geom_bond_atom_site_label_1
  _geom_bond_atom_site_label_2
  _geom_bond_distance
  _geom_bond_site_symmetry_2
  _geom_bond_publ_flag
 Pb1 I3 3.276(5) . ?
 Pb1 I1 3.134(4) . ?
 Pb1 I2 3.170(3) . ?
 Pb1 I2 3.167(3) 3_455 ?
 Pb1 I7 3.196(3) . ?
 Pb1 I7 3.181(3) 3_465 ?
 Pb2 I6 3.146(3) . ?
 Pb2 I5 3.186(3) . ?
 Pb2 I5 3.168(3) 3_565 ?
 Pb2 I4 3.188(3) . ?
 Pb2 I4 3.180(3) 3 ?
 Pb2 I3 3.262(5) . ?
 I5 Pb2 3.168(3) 3_465 ?
 I4 Pb2 3.180(3) 3_455 ?
 I2 Pb1 3.167(3) 3 ?
 N3 H3A 0.8900 . ?
 N3 H3B 0.8900 . ?
 N3 H3C 0.8900 . ?
 N3 C9 1.500(19) . ?
 C3 H3 0.9800 . ?
 C3 C4 1.49(2) . ?
 C3 C2 1.51(3) . ?
 C3 C5 1.50(3) . ?
 I7 Pb1 3.181(3) 3_565 ?
 C7 H7A 0.9700 . ?
 C7 H7B 0.9700 . ?
 C7 C4 1.51(3) . ?
 C7 C8 1.51(3) . ?
 C4 H4A 0.9700 . ?
 C4 H4B 0.9700 . ?
 C2 H2A 0.9700 . ?
 C2 H2B 0.9700 . ?
 C2 N2 1.49(2) . ?
 C5 H5A 0.9700 . ?
 C5 H5B 0.9700 . ?
 C5 C6 1.51(3) . ?
 C9 H9A 0.9700 . ?
 C9 H9B 0.9700 . ?
 C9 C8 1.51(2) . ?
 C6 H6A 0.9700 . ?
 C6 H6B 0.9700 . ?
 C6 C8 1.50(2) . ?
 N2 H2C 0.8900 . ?
 N2 H2D 0.8900 . ?
 N2 H2E 0.8900 . ?
 C8 H8 0.9800 . ?
 N HA 0.8900 . ?
 N HB 0.8900 . ?
 N HC 0.8900 . ?
 N C1 1.48(3) . ?
 C1 H1A 0.9600 . ?
 C1 H1B 0.9600 . ?
 C1 H1C 0.9600 . ?

loop_
  _geom_angle_atom_site_label_1
  _geom_angle_atom_site_label_2
  _geom_angle_atom_site_label_3
  _geom_angle
  _geom_angle_site_symmetry_1
  _geom_angle_site_symmetry_3
  _geom_angle_publ_flag
 I1 Pb1 I3 174.49(9) . . ?
 I1 Pb1 I2 97.71(11) . 3_455 ?
 I1 Pb1 I2 91.91(10) . . ?
 I1 Pb1 I7 86.32(10) . . ?
 I1 Pb1 I7 92.33(10) . 3_465 ?
 I2 Pb1 I3 87.78(10) 3_455 . ?
 I2 Pb1 I3 88.62(10) . . ?
 I2 Pb1 I2 90.04(4) 3_455 . ?
 I2 Pb1 I7 91.61(8) . . ?
 I2 Pb1 I7 175.51(13) . 3_465 ?
 I2 Pb1 I7 87.92(8) 3_455 3_465 ?
 I2 Pb1 I7 175.60(13) 3_455 . ?
 I7 Pb1 I3 88.18(9) . . ?
 I7 Pb1 I3 87.30(10) 3_465 . ?
 I7 Pb1 I7 90.14(4) 3_465 . ?
 I6 Pb2 I5 97.57(12) . . ?
 I6 Pb2 I5 91.41(11) . 3_565 ?
 I6 Pb2 I4 87.02(10) . 3 ?
 I6 Pb2 I4 93.29(10) . . ?
 I6 Pb2 I3 174.18(9) . . ?
 I5 Pb2 I5 89.98(4) 3_565 . ?
 I5 Pb2 I4 175.22(14) 3_565 . ?
 I5 Pb2 I4 88.54(8) . . ?
 I5 Pb2 I4 90.98(8) 3_565 3 ?
 I5 Pb2 I3 88.15(11) . . ?
 I5 Pb2 I3 89.66(10) 3_565 . ?
 I4 Pb2 I5 175.29(14) 3 . ?
 I4 Pb2 I4 90.14(4) 3 . ?
 I4 Pb2 I3 87.24(10) 3 . ?
 I4 Pb2 I3 85.75(9) . . ?
 Pb2 I5 Pb2 157.78(13) 3_465 . ?
 Pb2 I4 Pb2 154.84(11) 3_455 . ?
 Pb2 I3 Pb1 178.00(9) . . ?
 Pb1 I2 Pb1 158.76(11) 3 . ?
 H3A N3 H3B 109.5 . . ?
 H3A N3 H3C 109.5 . . ?
 H3B N3 H3C 109.5 . . ?
 C9 N3 H3A 109.5 . . ?
 C9 N3 H3B 109.5 . . ?
 C9 N3 H3C 109.5 . . ?
 C4 C3 H3 106.6 . . ?
 C4 C3 C2 107(2) . . ?
 C4 C3 C5 113(3) . . ?
 C2 C3 H3 106.6 . . ?
 C5 C3 H3 106.6 . . ?
 C5 C3 C2 117(3) . . ?
 Pb1 I7 Pb1 154.72(11) 3_565 . ?
 H7A C7 H7B 107.7 . . ?
 C4 C7 H7A 108.9 . . ?
 C4 C7 H7B 108.9 . . ?
 C8 C7 H7A 108.9 . . ?
 C8 C7 H7B 108.9 . . ?
 C8 C7 C4 113(3) . . ?
 C3 C4 C7 111(3) . . ?
 C3 C4 H4A 109.4 . . ?
 C3 C4 H4B 109.4 . . ?
 C7 C4 H4A 109.4 . . ?
 C7 C4 H4B 109.4 . . ?
 H4A C4 H4B 108.0 . . ?
 C3 C2 H2A 109.2 . . ?
 C3 C2 H2B 109.2 . . ?
 H2A C2 H2B 107.9 . . ?
 N2 C2 C3 112(3) . . ?
 N2 C2 H2A 109.2 . . ?
 N2 C2 H2B 109.2 . . ?
 C3 C5 H5A 109.9 . . ?
 C3 C5 H5B 109.9 . . ?
 C3 C5 C6 109(3) . . ?
 H5A C5 H5B 108.3 . . ?
 C6 C5 H5A 109.9 . . ?
 C6 C5 H5B 109.9 . . ?
 N3 C9 H9A 108.7 . . ?
 N3 C9 H9B 108.7 . . ?
 N3 C9 C8 114(2) . . ?
 H9A C9 H9B 107.6 . . ?
 C8 C9 H9A 108.7 . . ?
 C8 C9 H9B 108.7 . . ?
 C5 C6 H6A 109.1 . . ?
 C5 C6 H6B 109.1 . . ?
 H6A C6 H6B 107.8 . . ?
 C8 C6 C5 113(3) . . ?
 C8 C6 H6A 109.1 . . ?
 C8 C6 H6B 109.1 . . ?
 C2 N2 H2C 109.5 . . ?
 C2 N2 H2D 109.5 . . ?
 C2 N2 H2E 109.5 . . ?
 H2C N2 H2D 109.5 . . ?
 H2C N2 H2E 109.5 . . ?
 H2D N2 H2E 109.5 . . ?
 C7 C8 H8 109.4 . . ?
 C9 C8 C7 107(3) . . ?
 C9 C8 H8 109.4 . . ?
 C6 C8 C7 110(3) . . ?
 C6 C8 C9 112(2) . . ?
 C6 C8 H8 109.4 . . ?
 HA N HB 109.5 . . ?
 HA N HC 109.5 . . ?
 HB N HC 109.5 . . ?
 C1 N HA 109.5 . . ?
 C1 N HB 109.5 . . ?
 C1 N HC 109.5 . . ?
 N C1 H1A 109.5 . . ?
 N C1 H1B 109.5 . . ?
 N C1 H1C 109.5 . . ?
 H1A C1 H1B 109.5 . . ?
 H1A C1 H1C 109.5 . . ?
 H1B C1 H1C 109.5 . . ?

loop_
  _geom_torsion_atom_site_label_1
  _geom_torsion_atom_site_label_2
  _geom_torsion_atom_site_label_3
  _geom_torsion_atom_site_label_4
  _geom_torsion
  _geom_torsion_site_symmetry_1
  _geom_torsion_site_symmetry_2
  _geom_torsion_site_symmetry_3
  _geom_torsion_site_symmetry_4
  _geom_torsion_publ_flag
 N3 C9 C8 C7 66(4) . . . . ?
 N3 C9 C8 C6 -174(3) . . . . ?
 C3 C5 C6 C8 58(4) . . . . ?
 C4 C3 C2 N2 -177(3) . . . . ?
 C4 C3 C5 C6 -57(4) . . . . ?
 C4 C7 C8 C9 174(3) . . . . ?
 C4 C7 C8 C6 53(4) . . . . ?
 C2 C3 C4 C7 -176(3) . . . . ?
 C2 C3 C5 C6 179(3) . . . . ?
 C5 C3 C4 C7 54(4) . . . . ?
 C5 C3 C2 N2 -50(5) . . . . ?
 C5 C6 C8 C7 -56(4) . . . . ?
 C5 C6 C8 C9 -175(3) . . . . ?
 C8 C7 C4 C3 -52(4) . . . . ?

_olex2_submission_special_instructions  'No special instructions were received'

#===END


data_WeichuanZhang_CDMA-N3
_audit_creation_date               2022-06-05
_audit_creation_method
;
Olex2 1.3
(compiled 2020.11.12 svn.r5f609507 for OlexSys, GUI svn.r6408)
;
_shelx_SHELXL_version_number       '2014/7'
_audit_contact_author_address      ?
_audit_contact_author_email        ?
_audit_contact_author_name         ''
_audit_contact_author_phone        ?
_publ_contact_author_id_orcid      ?
_publ_section_references
;
Dolomanov, O.V., Bourhis, L.J., Gildea, R.J, Howard, J.A.K. & Puschmann, H.
 (2009), J. Appl. Cryst. 42, 339-341.

Sheldrick, G.M. (2008). Acta Cryst. A64, 112-122.

Sheldrick, G.M. (2015). Acta Cryst. A71, 3-8.
;
_chemical_name_common              ?
_chemical_name_systematic          ?
_chemical_formula_moiety           'I10 Pb3, 2(C H6 N), C8 H20 N2'
_chemical_formula_sum              'C10 H32 I10 N4 Pb3'
_chemical_formula_weight           2098.96
_chemical_absolute_configuration   ?
_chemical_melting_point            ?
loop_
  _atom_type_symbol
  _atom_type_description
  _atom_type_scat_dispersion_real
  _atom_type_scat_dispersion_imag
  _atom_type_scat_source
 'C' 'C' 0.0033 0.0016 'International Tables Vol C Tables 4.2.6.8 and 6.1.1.4'
 'H' 'H' 0.0000 0.0000 'International Tables Vol C Tables 4.2.6.8 and 6.1.1.4'
 'I' 'I' -0.4742 1.8119 'International Tables Vol C Tables 4.2.6.8 and 6.1.1.4'
 'N' 'N' 0.0061 0.0033 'International Tables Vol C Tables 4.2.6.8 and 6.1.1.4'
 'Pb' 'Pb' -3.3944 10.1111
 'International Tables Vol C Tables 4.2.6.8 and 6.1.1.4'

_shelx_space_group_comment
;
The symmetry employed for this shelxl refinement is uniquely defined
by the following loop, which should always be used as a source of
symmetry information in preference to the above space-group names.
They are only intended as comments.
;
_space_group_crystal_system        'orthorhombic'
_space_group_IT_number             33
_space_group_name_H-M_alt          'P n a 21'
_space_group_name_Hall             'P 2c -2n'
loop_
  _space_group_symop_operation_xyz
 'x, y, z'
 '-x, -y, z+1/2'
 'x+1/2, -y+1/2, z'
 '-x+1/2, y+1/2, z+1/2'

_cell_length_a                     8.8042(15)
_cell_length_b                     8.8303(16)
_cell_length_c                     48.841(8)
_cell_angle_alpha                  90
_cell_angle_beta                   90
_cell_angle_gamma                  90
_cell_volume                       3797.1(11)
_cell_formula_units_Z              4
_cell_measurement_reflns_used      3879
_cell_measurement_temperature      273.15
_cell_measurement_theta_max        27.54
_cell_measurement_theta_min        3.27
_shelx_estimated_absorpt_T_max     ?
_shelx_estimated_absorpt_T_min     ?
_exptl_absorpt_coefficient_mu      21.407
_exptl_absorpt_correction_T_max    0.2616
_exptl_absorpt_correction_T_min    0.0950
_exptl_absorpt_correction_type     none
_exptl_absorpt_process_details
;
SADABS-2016/2 (Bruker,2016/2) was used for absorption correction.
wR2(int) was 0.1721 before and 0.0962 after correction.
The Ratio of minimum to maximum transmission is 0.3631.
The \l/2 correction factor is Not present.
;
_exptl_absorpt_special_details     ?
_exptl_crystal_colour              'dark brown'
_exptl_crystal_colour_modifier     dark
_exptl_crystal_colour_primary      brown
_exptl_crystal_density_diffrn      3.672
_exptl_crystal_density_meas        ?
_exptl_crystal_density_method      ?
_exptl_crystal_description         plate
_exptl_crystal_F_000               3584
_exptl_crystal_size_max            ?
_exptl_crystal_size_mid            ?
_exptl_crystal_size_min            ?
_exptl_transmission_factor_max     ?
_exptl_transmission_factor_min     ?
_diffrn_reflns_av_R_equivalents    0.0944
_diffrn_reflns_av_unetI/netI       0.1175
_diffrn_reflns_Laue_measured_fraction_full  0.996
_diffrn_reflns_Laue_measured_fraction_max  0.996
_diffrn_reflns_limit_h_max         10
_diffrn_reflns_limit_h_min         -10
_diffrn_reflns_limit_k_max         10
_diffrn_reflns_limit_k_min         -7
_diffrn_reflns_limit_l_max         58
_diffrn_reflns_limit_l_min         -57
_diffrn_reflns_number              18973
_diffrn_reflns_point_group_measured_fraction_full  0.986
_diffrn_reflns_point_group_measured_fraction_max  0.986
_diffrn_reflns_theta_full          24.998
_diffrn_reflns_theta_max           24.998
_diffrn_reflns_theta_min           2.344
_diffrn_ambient_temperature        273.15
_diffrn_detector_area_resol_mean   ?
_diffrn_measured_fraction_theta_full  0.996
_diffrn_measured_fraction_theta_max  0.996
_diffrn_measurement_device_type    'Bruker APEX-II CCD'
_diffrn_measurement_method         '\f and \w scans'
_diffrn_radiation_type             MoK\a
_diffrn_radiation_wavelength       0.71073
_diffrn_source                     ?
_diffrn_source_current             1.1
_diffrn_source_power               0.055
_diffrn_source_voltage             50.0
_diffrn_standards_number           0
_reflns_Friedel_coverage           0.954
_reflns_Friedel_fraction_full      0.975
_reflns_Friedel_fraction_max       0.975
_reflns_number_gt                  4757
_reflns_number_total               6615
_reflns_special_details
;
 Reflections were merged by SHELXL according to the crystal
 class for the calculation of statistics and refinement.
 
 _reflns_Friedel_fraction is defined as the number of unique
 Friedel pairs measured divided by the number that would be
 possible theoretically, ignoring centric projections and
 systematic absences.
;
_reflns_threshold_expression       'I > 2\s(I)'
_computing_cell_refinement         'SAINT V8.38A (Bruker, 2018)'
_computing_data_collection         ?
_computing_data_reduction          'SAINT V8.38A (Bruker, 2018)'
_computing_molecular_graphics      'Olex2 1.3 (Dolomanov et al., 2009)'
_computing_publication_material    'Olex2 1.3 (Dolomanov et al., 2009)'
_computing_structure_refinement    'XL  (Sheldrick, 2008)'
_computing_structure_solution      'SHELXT 2014/5 (Sheldrick, 2014)'
_refine_diff_density_max           3.698
_refine_diff_density_min           -2.650
_refine_diff_density_rms           0.575
_refine_ls_abs_structure_details
;
 Flack x determined using 1571 quotients [(I+)-(I-)]/[(I+)+(I-)]
 (Parsons, Flack and Wagner, Acta Cryst. B69 (2013) 249-259).
;
_refine_ls_abs_structure_Flack     0.42(4)
_refine_ls_extinction_coef         .
_refine_ls_extinction_method       none
_refine_ls_goodness_of_fit_ref     1.031
_refine_ls_hydrogen_treatment      constr
_refine_ls_matrix_type             full
_refine_ls_number_parameters       250
_refine_ls_number_reflns           6615
_refine_ls_number_restraints       157
_refine_ls_R_factor_all            0.1138
_refine_ls_R_factor_gt             0.0835
_refine_ls_restrained_S_all        1.022
_refine_ls_shift/su_max            0.000
_refine_ls_shift/su_mean           0.000
_refine_ls_structure_factor_coef   Fsqd
_refine_ls_weighting_details      
 'w=1/[\s^2^(Fo^2^)+(0.1249P)^2^+103.9493P] where P=(Fo^2^+2Fc^2^)/3'
_refine_ls_weighting_scheme        calc
_refine_ls_wR_factor_gt            0.2264
_refine_ls_wR_factor_ref           0.2491
_refine_special_details            ?
_olex2_refinement_description
;
1. Fixed Uiso
 At 1.2 times of:
  All C(H) groups, All C(H,H) groups, All N(H,H,H) groups
 At 1.5 times of:
  All C(H,H,H) groups
2. Restrained distances
 C9-C10 = N4-C10
 1.5 with sigma of 0.02
 N3-C3 = C3-C4
 1.5 with sigma of 0.02
 C4-C7 = C8-C7
 1.5 with sigma of 0.02
 C4-C5
 1.5 with sigma of 0.02
 C6-C5
 1.5 with sigma of 0.02
 C4-C7 = C4-C5
 1.53 with sigma of 0.02
 C6-C8
 2.53 with sigma of 0.02
 C5-C7
 2.53 with sigma of 0.02
 C4-C8
 2.53 with sigma of 0.02
 C9-C5
 2.5 with sigma of 0.02
 C7-C9
 2.5 with sigma of 0.02
 C5-C9
 2.53 with sigma of 0.02
 C8-C7
 1.5 with sigma of 0.02
 C9-C6 = C9-C8
 1.5 with sigma of 0.02
 C4-C6
 2.5 with sigma of 0.02
 C9-N4
 2.5 with sigma of 0.02
 C4-C3 = C9-C10
 1.5 with sigma of 0.02
 C10-C6
 2.5 with sigma of 0.02
 C10-C8
 2.5 with sigma of 0.02
 C3-C5
 2.5 with sigma of 0.02
 C3-C7
 2.5 with sigma of 0.02
 C2-N2
 1.49 with sigma of 0.02
3. Rigid bond restraints
 C2, N2
 with sigma for 1-2 distances of 0.01 and sigma for 1-3 distances of 0.01
 N1, C1
 with sigma for 1-2 distances of 0.01 and sigma for 1-3 distances of 0.01
 All non-hydrogen atoms
 with sigma for 1-2 distances of 0.01 and sigma for 1-3 distances of 0.02
4. Uiso/Uaniso restraints and constraints
N3 \\sim C3 \\sim C4 \\sim C7 \\sim C8 \\sim C9 \\sim C10 \\sim N4 \\sim C6
\\sim C5: within 1.7A with sigma of 0.01 and sigma for terminal atoms of 0.02
within 1.7A
C2 \\sim N2: within 1.7A with sigma of 0.01 and sigma for terminal atoms of
0.02 within 1.7A
N2 \\sim C2: within 1.7A with sigma of 0.04 and sigma for terminal atoms of
0.08 within 1.7A
N1 \\sim C1: within 1.7A with sigma of 0.01 and sigma for terminal atoms of
0.02 within 1.7A
5.a Ternary CH refined with riding coordinates:
 C4(H4), C9(H9)
5.b Secondary CH2 refined with riding coordinates:
 C3(H3A,H3B), C7(H7A,H7B), C5(H5A,H5B), C8(H8A,H8B), C6(H6A,H6B), C10(H10A,H10B)
5.c Idealised Me refined as rotating group:
 C1(H1A,H1B,H1C), N1(H1D,H1E,H1F), N3(H3C,H3D,H3E), C2(H2A,H2B,H2C), N4(H4A,
 H4B,H4C), N2(H2D,H2E,H2F)
;
_atom_sites_solution_hydrogens     geom
_atom_sites_solution_primary       dual
_atom_sites_solution_secondary     ?
loop_
  _atom_site_label
  _atom_site_type_symbol
  _atom_site_fract_x
  _atom_site_fract_y
  _atom_site_fract_z
  _atom_site_U_iso_or_equiv
  _atom_site_adp_type
  _atom_site_occupancy
  _atom_site_site_symmetry_order
  _atom_site_calc_flag
  _atom_site_refinement_flags_posn
  _atom_site_refinement_flags_adp
  _atom_site_refinement_flags_occupancy
  _atom_site_disorder_assembly
  _atom_site_disorder_group
 Pb1 Pb 0.5749(2) 0.5002(3) 0.65281(4) 0.0187(6) Uani 1 1 d . U . . .
 Pb2 Pb 0.56683(16) 0.50866(16) 0.52015(8) 0.0250(4) Uani 1 1 d . U . . .
 Pb3 Pb 0.5829(2) 0.5018(3) 0.38744(5) 0.0290(8) Uani 1 1 d . U . . .
 I2 I 0.8672(4) 0.2919(6) 0.64796(11) 0.0343(13) Uani 1 1 d . U . . .
 I4 I 0.5785(5) 0.4949(6) 0.58494(10) 0.0320(11) Uani 1 1 d . U . . .
 I3 I 0.2891(4) 0.7133(6) 0.65180(13) 0.0419(13) Uani 1 1 d . U . . .
 I1 I 0.5525(5) 0.4627(7) 0.71573(9) 0.0376(12) Uani 1 1 d . U . . .
 I5 I 0.3838(3) 0.8168(3) 0.52058(16) 0.0365(7) Uani 1 1 d . U . . .
 I6 I 0.2648(3) 0.3030(3) 0.52026(16) 0.0346(7) Uani 1 1 d . U . . .
 I10 I 0.5641(5) 0.4603(6) 0.32508(10) 0.0394(12) Uani 1 1 d . U . . .
 I7 I 0.5825(5) 0.4982(6) 0.45543(11) 0.0389(14) Uani 1 1 d . U . . .
 I9 I 0.3774(5) 0.2070(6) 0.39302(12) 0.0405(14) Uani 1 1 d . U . . .
 I8 I 0.8011(5) 0.7830(7) 0.38838(14) 0.0516(16) Uani 1 1 d . U . . .
 C1 C 0.995(8) 0.420(7) 0.5773(15) 0.046(14) Uani 1 1 d . U . . .
 H1A H 0.9476 0.4559 0.5609 0.069 Uiso 1 1 calc R U . . .
 H1B H 0.9188 0.3827 0.5897 0.069 Uiso 1 1 calc R U . . .
 H1C H 1.0646 0.3400 0.5729 0.069 Uiso 1 1 calc R U . . .
 N1 N 1.076(7) 0.543(7) 0.5902(13) 0.060(14) Uani 1 1 d . U . . .
 H1D H 1.1386 0.5852 0.5780 0.071 Uiso 1 1 calc R U . . .
 H1E H 1.1304 0.5069 0.6042 0.071 Uiso 1 1 calc R U . . .
 H1F H 1.0107 0.6114 0.5962 0.071 Uiso 1 1 calc R U . . .
 C3 C 0.580(6) 0.951(6) 0.3272(8) 0.061(9) Uani 1 1 d D U . . .
 H3A H 0.6535 0.8696 0.3252 0.074 Uiso 1 1 calc R U . . .
 H3B H 0.4947 0.9123 0.3375 0.074 Uiso 1 1 calc R U . . .
 N3 N 0.652(6) 1.079(6) 0.3427(11) 0.051(11) Uani 1 1 d D U . . .
 H3C H 0.7466 1.0938 0.3367 0.061 Uiso 1 1 calc R U . . .
 H3D H 0.6549 1.0570 0.3605 0.061 Uiso 1 1 calc R U . . .
 H3E H 0.5983 1.1634 0.3402 0.061 Uiso 1 1 calc R U . . .
 C2 C 0.491(6) 1.078(10) 0.4654(16) 0.063(19) Uani 1 1 d D U . . .
 H2A H 0.3988 1.0385 0.4578 0.094 Uiso 1 1 calc R U . . .
 H2B H 0.4994 1.1838 0.4612 0.094 Uiso 1 1 calc R U . . .
 H2C H 0.4901 1.0647 0.4850 0.094 Uiso 1 1 calc R U . . .
 C7 C 0.659(5) 1.057(7) 0.2820(8) 0.067(8) Uani 1 1 d D U . . .
 H7A H 0.7160 1.1331 0.2918 0.080 Uiso 1 1 calc R U . . .
 H7B H 0.7263 0.9730 0.2779 0.080 Uiso 1 1 calc R U . . .
 C5 C 0.436(5) 0.880(6) 0.2850(8) 0.066(8) Uani 1 1 d D U . . .
 H5A H 0.4996 0.7922 0.2815 0.079 Uiso 1 1 calc R U . . .
 H5B H 0.3518 0.8480 0.2965 0.079 Uiso 1 1 calc R U . . .
 C8 C 0.600(6) 1.123(7) 0.2556(9) 0.069(8) Uani 1 1 d D U . . .
 H8A H 0.6847 1.1535 0.2441 0.083 Uiso 1 1 calc R U . . .
 H8B H 0.5389 1.2118 0.2594 0.083 Uiso 1 1 calc R U . . .
 C6 C 0.377(5) 0.943(7) 0.2584(9) 0.067(8) Uani 1 1 d D U . . .
 H6A H 0.3048 1.0228 0.2622 0.081 Uiso 1 1 calc R U . . .
 H6B H 0.3244 0.8634 0.2485 0.081 Uiso 1 1 calc R U . . .
 C4 C 0.528(5) 1.001(6) 0.2998(8) 0.066(8) Uani 1 1 d D U . . .
 H4 H 0.4602 1.0875 0.3027 0.080 Uiso 1 1 calc R U . . .
 C9 C 0.505(5) 1.005(6) 0.2407(8) 0.070(8) Uani 1 1 d D U . . .
 H9 H 0.5717 0.9202 0.2361 0.084 Uiso 1 1 calc R U . . .
 C10 C 0.445(6) 1.068(6) 0.2143(9) 0.070(9) Uani 1 1 d D U . . .
 H10A H 0.3845 1.1568 0.2183 0.084 Uiso 1 1 calc R U . . .
 H10B H 0.5307 1.1002 0.2032 0.084 Uiso 1 1 calc R U . . .
 N4 N 0.352(5) 0.960(7) 0.1982(9) 0.059(12) Uani 1 1 d D U . . .
 H4A H 0.4119 0.9080 0.1869 0.070 Uiso 1 1 calc R U . . .
 H4B H 0.2833 1.0108 0.1886 0.070 Uiso 1 1 calc R U . . .
 H4C H 0.3053 0.8962 0.2095 0.070 Uiso 1 1 calc R U . . .
 N2 N 0.623(6) 0.996(7) 0.4537(14) 0.071(18) Uani 1 1 d D U . . .
 H2D H 0.6328 1.0205 0.4361 0.086 Uiso 1 1 calc R U . . .
 H2E H 0.6075 0.8966 0.4552 0.086 Uiso 1 1 calc R U . . .
 H2F H 0.7067 1.0214 0.4627 0.086 Uiso 1 1 calc R U . . .

loop_
  _atom_site_aniso_label
  _atom_site_aniso_U_11
  _atom_site_aniso_U_22
  _atom_site_aniso_U_33
  _atom_site_aniso_U_23
  _atom_site_aniso_U_13
  _atom_site_aniso_U_12
 Pb1 0.0116(8) 0.0152(15) 0.0294(14) 0.0002(11) -0.0003(8) 0.0003(7)
 Pb2 0.0223(8) 0.0233(9) 0.0294(9) -0.0001(17) -0.0009(12) -0.0001(6)
 Pb3 0.0253(12) 0.026(2) 0.0360(16) 0.0001(13) -0.0010(10) -0.0019(9)
 I2 0.0261(17) 0.027(3) 0.049(3) 0.007(2) 0.0024(17) 0.0156(17)
 I4 0.038(2) 0.038(3) 0.020(2) 0.001(2) -0.0017(17) 0.015(2)
 I3 0.0285(17) 0.028(3) 0.069(4) 0.011(3) 0.006(2) 0.0161(17)
 I1 0.034(2) 0.056(4) 0.023(2) 0.002(2) -0.0036(17) 0.011(2)
 I5 0.0291(12) 0.0318(16) 0.0485(15) -0.004(3) -0.006(2) 0.0130(12)
 I6 0.0284(13) 0.0272(16) 0.0482(15) 0.003(3) -0.003(2) -0.0087(11)
 I10 0.036(2) 0.041(3) 0.041(3) 0.004(3) -0.0044(18) -0.011(2)
 I7 0.041(2) 0.044(4) 0.032(3) 0.000(3) -0.0019(17) -0.017(2)
 I9 0.035(2) 0.040(4) 0.046(3) 0.003(2) -0.0003(18) -0.016(2)
 I8 0.037(2) 0.035(4) 0.083(4) 0.011(3) -0.012(2) -0.013(2)
 C1 0.07(3) 0.01(3) 0.06(3) 0.00(2) 0.02(3) 0.01(2)
 N1 0.07(3) 0.04(3) 0.06(3) 0.00(2) 0.01(2) 0.00(2)
 C3 0.040(16) 0.08(2) 0.064(15) -0.019(15) 0.019(14) -0.041(15)
 N3 0.04(2) 0.07(3) 0.05(2) -0.02(2) 0.024(16) -0.013(19)
 C2 0.03(3) 0.09(5) 0.07(4) -0.02(3) 0.03(2) 0.00(3)
 C7 0.047(16) 0.09(2) 0.061(14) -0.018(14) 0.013(12) -0.044(14)
 C5 0.045(16) 0.09(2) 0.060(14) -0.024(14) 0.017(13) -0.041(14)
 C8 0.049(16) 0.10(2) 0.062(14) -0.022(14) 0.008(13) -0.043(14)
 C6 0.042(15) 0.10(2) 0.062(14) -0.025(14) 0.011(13) -0.041(14)
 C4 0.048(15) 0.088(19) 0.063(13) -0.021(13) 0.015(12) -0.044(13)
 C9 0.045(15) 0.101(19) 0.063(13) -0.021(14) 0.007(12) -0.042(14)
 C10 0.042(16) 0.10(2) 0.064(16) -0.019(16) 0.004(14) -0.042(16)
 N4 0.026(19) 0.10(3) 0.05(2) 0.00(2) 0.003(17) -0.04(2)
 N2 0.03(2) 0.10(5) 0.08(4) -0.02(3) 0.04(2) 0.00(2)

_geom_special_details
;
 All esds (except the esd in the dihedral angle between two l.s. planes)
 are estimated using the full covariance matrix.  The cell esds are taken
 into account individually in the estimation of esds in distances, angles
 and torsion angles; correlations between esds in cell parameters are only
 used when they are defined by crystal symmetry.  An approximate (isotropic)
 treatment of cell esds is used for estimating esds involving l.s. planes.
;
loop_
  _geom_bond_atom_site_label_1
  _geom_bond_atom_site_label_2
  _geom_bond_distance
  _geom_bond_site_symmetry_2
  _geom_bond_publ_flag
 Pb1 I2 3.171(5) 3_455 ?
 Pb1 I2 3.171(4) . ?
 Pb1 I4 3.315(5) . ?
 Pb1 I3 3.143(4) . ?
 Pb1 I3 3.156(5) 3_565 ?
 Pb1 I1 3.097(5) . ?
 Pb2 I4 3.168(6) . ?
 Pb2 I5 3.188(3) 3_565 ?
 Pb2 I5 3.162(3) . ?
 Pb2 I6 3.220(3) . ?
 Pb2 I6 3.258(3) 3 ?
 Pb2 I7 3.165(6) . ?
 Pb3 I10 3.072(6) . ?
 Pb3 I7 3.321(6) . ?
 Pb3 I9 3.193(5) 3 ?
 Pb3 I9 3.181(5) . ?
 Pb3 I8 3.126(5) 3_465 ?
 Pb3 I8 3.139(6) . ?
 I2 Pb1 3.171(4) 3 ?
 I3 Pb1 3.156(5) 3_465 ?
 I5 Pb2 3.188(3) 3_465 ?
 I6 Pb2 3.258(3) 3_455 ?
 I9 Pb3 3.193(5) 3_455 ?
 I8 Pb3 3.126(5) 3_565 ?
 C1 H1A 0.9600 . ?
 C1 H1B 0.9600 . ?
 C1 H1C 0.9600 . ?
 C1 N1 1.44(9) . ?
 N1 H1D 0.8900 . ?
 N1 H1E 0.8900 . ?
 N1 H1F 0.8900 . ?
 C3 H3A 0.9700 . ?
 C3 H3B 0.9700 . ?
 C3 N3 1.50(3) . ?
 C3 C4 1.484(19) . ?
 N3 H3C 0.8900 . ?
 N3 H3D 0.8900 . ?
 N3 H3E 0.8900 . ?
 C2 H2A 0.9600 . ?
 C2 H2B 0.9600 . ?
 C2 H2C 0.9600 . ?
 C2 N2 1.48(3) . ?
 C7 H7A 0.9700 . ?
 C7 H7B 0.9700 . ?
 C7 C8 1.505(19) . ?
 C7 C4 1.524(19) . ?
 C5 H5A 0.9700 . ?
 C5 H5B 0.9700 . ?
 C5 C6 1.51(3) . ?
 C5 C4 1.52(2) . ?
 C8 H8A 0.9700 . ?
 C8 H8B 0.9700 . ?
 C8 C9 1.52(3) . ?
 C6 H6A 0.9700 . ?
 C6 H6B 0.9700 . ?
 C6 C9 1.52(3) . ?
 C4 H4 0.9800 . ?
 C9 H9 0.9800 . ?
 C9 C10 1.494(19) . ?
 C10 H10A 0.9700 . ?
 C10 H10B 0.9700 . ?
 C10 N4 1.48(3) . ?
 N4 H4A 0.8900 . ?
 N4 H4B 0.8900 . ?
 N4 H4C 0.8900 . ?
 N2 H2D 0.8900 . ?
 N2 H2E 0.8900 . ?
 N2 H2F 0.8900 . ?

loop_
  _geom_angle_atom_site_label_1
  _geom_angle_atom_site_label_2
  _geom_angle_atom_site_label_3
  _geom_angle
  _geom_angle_site_symmetry_1
  _geom_angle_site_symmetry_3
  _geom_angle_publ_flag
 I2 Pb1 I2 89.47(7) 3_455 . ?
 I2 Pb1 I4 84.81(14) . . ?
 I2 Pb1 I4 85.37(15) 3_455 . ?
 I3 Pb1 I2 88.80(13) 3_565 . ?
 I3 Pb1 I2 174.65(19) 3_565 3_455 ?
 I3 Pb1 I2 174.67(19) . . ?
 I3 Pb1 I2 91.37(13) . 3_455 ?
 I3 Pb1 I4 89.42(16) 3_565 . ?
 I3 Pb1 I4 90.02(15) . . ?
 I3 Pb1 I3 89.89(7) . 3_565 ?
 I1 Pb1 I2 93.67(15) . . ?
 I1 Pb1 I2 87.16(16) . 3_455 ?
 I1 Pb1 I4 172.39(16) . . ?
 I1 Pb1 I3 98.01(18) . 3_565 ?
 I1 Pb1 I3 91.63(15) . . ?
 I4 Pb2 I5 89.06(18) . 3_565 ?
 I4 Pb2 I6 87.05(18) . 3 ?
 I4 Pb2 I6 90.21(18) . . ?
 I5 Pb2 I4 92.45(18) . . ?
 I5 Pb2 I5 91.72(5) . 3_565 ?
 I5 Pb2 I6 174.57(9) 3_565 . ?
 I5 Pb2 I6 86.58(8) 3_565 3 ?
 I5 Pb2 I6 93.68(8) . . ?
 I5 Pb2 I6 178.23(12) . 3 ?
 I5 Pb2 I7 93.10(19) . . ?
 I6 Pb2 I6 88.02(4) . 3 ?
 I7 Pb2 I4 174.17(9) . . ?
 I7 Pb2 I5 89.00(18) . 3_565 ?
 I7 Pb2 I6 87.34(19) . 3 ?
 I7 Pb2 I6 91.21(18) . . ?
 I10 Pb3 I7 171.96(16) . . ?
 I10 Pb3 I9 93.42(16) . 3 ?
 I10 Pb3 I9 87.53(16) . . ?
 I10 Pb3 I8 98.14(18) . . ?
 I10 Pb3 I8 92.53(17) . 3_465 ?
 I9 Pb3 I7 84.60(15) . . ?
 I9 Pb3 I7 84.83(16) 3 . ?
 I9 Pb3 I9 88.97(8) . 3 ?
 I8 Pb3 I7 89.64(16) . . ?
 I8 Pb3 I7 89.45(17) 3_465 . ?
 I8 Pb3 I9 87.63(14) . 3 ?
 I8 Pb3 I9 173.6(2) . . ?
 I8 Pb3 I9 92.57(14) 3_465 . ?
 I8 Pb3 I9 173.9(2) 3_465 3 ?
 I8 Pb3 I8 90.26(8) 3_465 . ?
 Pb1 I2 Pb1 159.08(18) 3 . ?
 Pb2 I4 Pb1 176.16(17) . . ?
 Pb1 I3 Pb1 163.38(19) . 3_465 ?
 Pb2 I5 Pb2 149.54(11) . 3_465 ?
 Pb2 I6 Pb2 156.66(10) . 3_455 ?
 Pb2 I7 Pb3 176.7(2) . . ?
 Pb3 I9 Pb3 157.9(2) . 3_455 ?
 Pb3 I8 Pb3 165.1(2) 3_565 . ?
 H1A C1 H1B 109.5 . . ?
 H1A C1 H1C 109.5 . . ?
 H1B C1 H1C 109.5 . . ?
 N1 C1 H1A 109.5 . . ?
 N1 C1 H1B 109.5 . . ?
 N1 C1 H1C 109.5 . . ?
 C1 N1 H1D 109.5 . . ?
 C1 N1 H1E 109.5 . . ?
 C1 N1 H1F 109.5 . . ?
 H1D N1 H1E 109.5 . . ?
 H1D N1 H1F 109.5 . . ?
 H1E N1 H1F 109.5 . . ?
 H3A C3 H3B 108.0 . . ?
 N3 C3 H3A 109.4 . . ?
 N3 C3 H3B 109.4 . . ?
 C4 C3 H3A 109.4 . . ?
 C4 C3 H3B 109.4 . . ?
 C4 C3 N3 111(4) . . ?
 C3 N3 H3C 109.5 . . ?
 C3 N3 H3D 109.5 . . ?
 C3 N3 H3E 109.5 . . ?
 H3C N3 H3D 109.5 . . ?
 H3C N3 H3E 109.5 . . ?
 H3D N3 H3E 109.5 . . ?
 H2A C2 H2B 109.5 . . ?
 H2A C2 H2C 109.5 . . ?
 H2B C2 H2C 109.5 . . ?
 N2 C2 H2A 109.5 . . ?
 N2 C2 H2B 109.5 . . ?
 N2 C2 H2C 109.5 . . ?
 H7A C7 H7B 108.1 . . ?
 C8 C7 H7A 109.5 . . ?
 C8 C7 H7B 109.5 . . ?
 C8 C7 C4 111(2) . . ?
 C4 C7 H7A 109.5 . . ?
 C4 C7 H7B 109.5 . . ?
 H5A C5 H5B 108.2 . . ?
 C6 C5 H5A 109.8 . . ?
 C6 C5 H5B 109.8 . . ?
 C6 C5 C4 109(2) . . ?
 C4 C5 H5A 109.8 . . ?
 C4 C5 H5B 109.8 . . ?
 C7 C8 H8A 109.8 . . ?
 C7 C8 H8B 109.8 . . ?
 C7 C8 C9 109(2) . . ?
 H8A C8 H8B 108.2 . . ?
 C9 C8 H8A 109.8 . . ?
 C9 C8 H8B 109.8 . . ?
 C5 C6 H6A 109.3 . . ?
 C5 C6 H6B 109.3 . . ?
 C5 C6 C9 112(2) . . ?
 H6A C6 H6B 107.9 . . ?
 C9 C6 H6A 109.3 . . ?
 C9 C6 H6B 109.3 . . ?
 C3 C4 C7 112(2) . . ?
 C3 C4 C5 112(2) . . ?
 C3 C4 H4 106.9 . . ?
 C7 C4 H4 106.9 . . ?
 C5 C4 C7 111(2) . . ?
 C5 C4 H4 106.9 . . ?
 C8 C9 H9 107.3 . . ?
 C6 C9 C8 112(2) . . ?
 C6 C9 H9 107.3 . . ?
 C10 C9 C8 110(2) . . ?
 C10 C9 C6 112(2) . . ?
 C10 C9 H9 107.3 . . ?
 C9 C10 H10A 108.7 . . ?
 C9 C10 H10B 108.7 . . ?
 H10A C10 H10B 107.6 . . ?
 N4 C10 C9 114(3) . . ?
 N4 C10 H10A 108.7 . . ?
 N4 C10 H10B 108.7 . . ?
 C10 N4 H4A 109.5 . . ?
 C10 N4 H4B 109.5 . . ?
 C10 N4 H4C 109.5 . . ?
 H4A N4 H4B 109.5 . . ?
 H4A N4 H4C 109.5 . . ?
 H4B N4 H4C 109.5 . . ?
 C2 N2 H2D 109.5 . . ?
 C2 N2 H2E 109.5 . . ?
 C2 N2 H2F 109.5 . . ?
 H2D N2 H2E 109.5 . . ?
 H2D N2 H2F 109.5 . . ?
 H2E N2 H2F 109.5 . . ?

loop_
  _geom_torsion_atom_site_label_1
  _geom_torsion_atom_site_label_2
  _geom_torsion_atom_site_label_3
  _geom_torsion_atom_site_label_4
  _geom_torsion
  _geom_torsion_site_symmetry_1
  _geom_torsion_site_symmetry_2
  _geom_torsion_site_symmetry_3
  _geom_torsion_site_symmetry_4
  _geom_torsion_publ_flag
 N3 C3 C4 C7 62(5) . . . . ?
 N3 C3 C4 C5 -172(4) . . . . ?
 C7 C8 C9 C6 55(5) . . . . ?
 C7 C8 C9 C10 -180(4) . . . . ?
 C5 C6 C9 C8 -55(5) . . . . ?
 C5 C6 C9 C10 -180(4) . . . . ?
 C8 C7 C4 C3 -174(4) . . . . ?
 C8 C7 C4 C5 60(4) . . . . ?
 C8 C9 C10 N4 179(5) . . . . ?
 C6 C5 C4 C3 176(4) . . . . ?
 C6 C5 C4 C7 -58(4) . . . . ?
 C6 C9 C10 N4 -55(6) . . . . ?
 C4 C7 C8 C9 -57(5) . . . . ?
 C4 C5 C6 C9 55(5) . . . . ?

_olex2_submission_special_instructions  'No special instructions were received'


# start Validation Reply Form
_vrf_PLAT029_WeichuanZhang_CDMA-N2
;
PROBLEM: _diffrn_measured_fraction_theta_full value Low . 0.958 Why?
RESPONSE: The low completeness is due to the extremely large unit cell
 of perovskite structure,quality of the crystal, and geometrical 
constraints of the instrument, which leads to a data completeness 
lower than 100%.
;
_vrf_PLAT213_WeichuanZhang_CDMA-N2
;
PROBLEM: Atom I2 has ADP max/min Ratio ..... 4.9 oblate
         Atom N3 has ADP max/min Ratio ..... 5.0 oblate
RESPONSE: It is caused by the slightly abnormal I2 and N3 thermal 
ellipsoid, which we have limited and refined, but still present.
;
_vrf_PLAT342_WeichuanZhang_CDMA-N2
;
PROBLEM: Low Bond Precision on C-C Bonds ............... 0.05 Ang.
RESPONSE: The alarm are generated because the thermal ellipsoids
of some carbon atoms are slightly larger and may have disordered
structures, resulting in low bond precision on C-C bonds.
;
_vrf_PLAT250_WeichuanZhang_CDMA-N3
;
PROBLEM: Large U3/U1 Ratio for Average U(i,j) Tensor .... 5.8 Note
RESPONSE: Because the thermal ellipsoids of some atomic temperature
factors are not close to spherical, the difference between the
directions of U3 and U1 is large.
;
_vrf_PLAT342_WeichuanZhang_CDMA-N3
;
PROBLEM: Low Bond Precision on C-C Bonds ............... 0.0625 Ang.
RESPONSE: Because the thermal ellipsoids of some carbon atoms are
slightly larger and may have disordered structures, resulting in
low bond precision on C-C bonds.
;
# end Validation Reply Form
