# Supplementary material for: Ultrastable and efficient slight-interlayer-displacement 2D Dion-Jacobson perovskite solar cells
Source: Nat Commun. 2024 Jul 8;15:5709. doi: 10.1038/s41467-024-50018-4 (PMC11231157; doi:10.1038/s41467-024-50018-4)
Supplement: Supplementary file 6 — Supplementary Data 3 [file 41467_2024_50018_MOESM6_ESM.txt]

#======================================================================

# CRYSTAL DATA

#----------------------------------------------------------------------

data_VESTA_phase_CDMA_Pb2I6_2H2O


_chemical_name_common                  'CDMA+H2O                              '
_cell_length_a                         4.67387
_cell_length_b                         19.05456
_cell_length_c                         13.80426
_cell_angle_alpha                      90
_cell_angle_beta                       92.73272
_cell_angle_gamma                      90
_space_group_name_H-M_alt              'P 1'
_space_group_IT_number                 1

loop_
_space_group_symop_operation_xyz
   'x, y, z'

loop_
   _atom_site_label
   _atom_site_occupancy
   _atom_site_fract_x
   _atom_site_fract_y
   _atom_site_fract_z
   _atom_site_adp_type
   _atom_site_B_iso_or_equiv
   _atom_site_type_symbol
   Pb1        1.0     0.692641      0.607258      0.961948     Biso  1.000000 Pb
   Pb2        1.0     0.307359      0.392742      0.038052     Biso  1.000000 Pb
   Pb3        1.0     0.807359      0.107258      0.538052     Biso  1.000000 Pb
   Pb4        1.0     0.192641      0.892742      0.461948     Biso  1.000000 Pb
   I1         1.0     0.212196      0.562564      0.117504     Biso  1.000000 I
   I2         1.0     0.787804      0.437436      0.882496     Biso  1.000000 I
   I3         1.0     0.287804      0.062564      0.382496     Biso  1.000000 I
   I4         1.0     0.712196      0.937436      0.617504     Biso  1.000000 I
   I5         1.0     0.162178      0.634123      0.803972     Biso  1.000000 I
   I6         1.0     0.837822      0.365877      0.196028     Biso  1.000000 I
   I7         1.0     0.337822      0.134123      0.696028     Biso  1.000000 I
   I8         1.0     0.662178      0.865877      0.303972     Biso  1.000000 I
   I9         1.0     0.709032      0.758326      0.038540     Biso  1.000000 I
   I10        1.0     0.290968      0.241674      0.961460     Biso  1.000000 I
   I11        1.0     0.790968      0.258326      0.461460     Biso  1.000000 I
   I12        1.0     0.209032      0.741674      0.538540     Biso  1.000000 I
   O1         1.0     0.689296      0.780785      0.755260     Biso  1.000000 O
   O2         1.0     0.310704      0.219215      0.244740     Biso  1.000000 O
   O3         1.0     0.810704      0.280785      0.744740     Biso  1.000000 O
   O4         1.0     0.189296      0.719215      0.255260     Biso  1.000000 O
   H1         1.0     0.671280      0.788669      0.684872     Biso  1.000000 H
   H2         1.0     0.328720      0.211331      0.315128     Biso  1.000000 H
   H3         1.0     0.828720      0.288669      0.815128     Biso  1.000000 H
   H4         1.0     0.171280      0.711331      0.184872     Biso  1.000000 H
   H5         1.0     0.717164      0.729883      0.762512     Biso  1.000000 H
   H6         1.0     0.282836      0.270117      0.237488     Biso  1.000000 H
   H7         1.0     0.782836      0.229883      0.737488     Biso  1.000000 H
   H8         1.0     0.217164      0.770117      0.262512     Biso  1.000000 H
   H9         1.0     0.511918      0.686077      0.317232     Biso  1.000000 H
   H10        1.0     0.488082      0.313923      0.682768     Biso  1.000000 H
   H11        1.0     0.988082      0.186077      0.182768     Biso  1.000000 H
   H12        1.0     0.011918      0.813923      0.817232     Biso  1.000000 H
   H13        1.0     0.872069      0.690454      0.311065     Biso  1.000000 H
   H14        1.0     0.127931      0.309546      0.688935     Biso  1.000000 H
   H15        1.0     0.627931      0.190454      0.188935     Biso  1.000000 H
   H16        1.0     0.372069      0.809546      0.811065     Biso  1.000000 H
   H17        1.0     0.726082      0.688924      0.418885     Biso  1.000000 H
   H18        1.0     0.273918      0.311076      0.581115     Biso  1.000000 H
   H19        1.0     0.773918      0.188924      0.081115     Biso  1.000000 H
   H20        1.0     0.226082      0.811076      0.918885     Biso  1.000000 H
   H21        1.0     0.382378      0.473567      0.325645     Biso  1.000000 H
   H22        1.0     0.617622      0.526433      0.674355     Biso  1.000000 H
   H23        1.0     0.117622      0.973567      0.174355     Biso  1.000000 H
   H24        1.0     0.882378      0.026434      0.825645     Biso  1.000000 H
   H25        1.0     0.690018      0.617955      0.549760     Biso  1.000000 H
   H26        1.0     0.309982      0.382045      0.450240     Biso  1.000000 H
   H27        1.0     0.809982      0.117955      0.950240     Biso  1.000000 H
   H28        1.0     0.190018      0.882045      0.049760     Biso  1.000000 H
   H29        1.0     0.947922      0.575316      0.360655     Biso  1.000000 H
   H30        1.0     0.052078      0.424684      0.639345     Biso  1.000000 H
   H31        1.0     0.552078      0.075316      0.139345     Biso  1.000000 H
   H32        1.0     0.447922      0.924684      0.860655     Biso  1.000000 H
   H33        1.0     0.653568      0.573273      0.275261     Biso  1.000000 H
   H34        1.0     0.346432      0.426727      0.724739     Biso  1.000000 H
   H35        1.0     0.846432      0.073273      0.224739     Biso  1.000000 H
   H36        1.0     0.153568      0.926727      0.775261     Biso  1.000000 H
   H37        1.0     0.894816      0.542572      0.528683     Biso  1.000000 H
   H38        1.0     0.105184      0.457428      0.471317     Biso  1.000000 H
   H39        1.0     0.605184      0.042572      0.971317     Biso  1.000000 H
   H40        1.0     0.394816      0.957428      0.028683     Biso  1.000000 H
   H41        1.0     0.296701      0.547865      0.610244     Biso  1.000000 H
   H42        1.0     0.703299      0.452135      0.389756     Biso  1.000000 H
   H43        1.0     0.203299      0.047865      0.889756     Biso  1.000000 H
   H44        1.0     0.796701      0.952135      0.110244     Biso  1.000000 H
   H45        1.0     0.329579      0.581599      0.422692     Biso  1.000000 H
   H46        1.0     0.670421      0.418401      0.577308     Biso  1.000000 H
   H47        1.0     0.170421      0.081599      0.077308     Biso  1.000000 H
   H48        1.0     0.829579      0.918401      0.922692     Biso  1.000000 H
   N1         1.0     0.705852      0.668432      0.349572     Biso  1.000000 N
   N2         1.0     0.294148      0.331568      0.650428     Biso  1.000000 N
   N3         1.0     0.794148      0.168432      0.150428     Biso  1.000000 N
   N4         1.0     0.205852      0.831568      0.849572     Biso  1.000000 N
   C1         1.0     0.540331      0.555231      0.424597     Biso  1.000000 C
   C2         1.0     0.459669      0.444769      0.575403     Biso  1.000000 C
   C3         1.0     0.959669      0.055231      0.075403     Biso  1.000000 C
   C4         1.0     0.040331      0.944769      0.924597     Biso  1.000000 C
   C5         1.0     0.494018      0.477685      0.397505     Biso  1.000000 C
   C6         1.0     0.505982      0.522315      0.602495     Biso  1.000000 C
   C7         1.0     0.005982      0.977685      0.102495     Biso  1.000000 C
   C8         1.0     0.994018      0.022315      0.897505     Biso  1.000000 C
   C9         1.0     0.673550      0.562452      0.527906     Biso  1.000000 C
   C10        1.0     0.326450      0.437548      0.472094     Biso  1.000000 C
   C11        1.0     0.826450      0.062452      0.972094     Biso  1.000000 C
   C12        1.0     0.173550      0.937548      0.027906     Biso  1.000000 C
   C13        1.0     0.721845      0.589962      0.348908     Biso  1.000000 C
   C14        1.0     0.278155      0.410038      0.651092     Biso  1.000000 C
   C15        1.0     0.778155      0.089962      0.151092     Biso  1.000000 C
   C16        1.0     0.221845      0.910038      0.848908     Biso  1.000000 C


#===END


#======================================================================

# CRYSTAL DATA

#----------------------------------------------------------------------

data_VESTA_phase_CDMA_Pb2I4


_chemical_name_common                  'I4 Pb, C8 H20 N2                      '
_cell_length_a                         12.28233
_cell_length_b                         8.63290
_cell_length_c                         8.76659
_cell_angle_alpha                      90
_cell_angle_beta                       95.83467
_cell_angle_gamma                      90
_space_group_name_H-M_alt              'P 1'
_space_group_IT_number                 1

loop_
_space_group_symop_operation_xyz
   'x, y, z'

loop_
   _atom_site_label
   _atom_site_occupancy
   _atom_site_fract_x
   _atom_site_fract_y
   _atom_site_fract_z
   _atom_site_adp_type
   _atom_site_B_iso_or_equiv
   _atom_site_type_symbol
   Pb1        1.0     0.500000      0.500000      0.500000     Biso  1.000000 Pb
   Pb2        1.0     0.500000      0.000000     -0.000000     Biso  1.000000 Pb
   I1         1.0     0.502579      0.684002      0.813704     Biso  1.000000 I
   I2         1.0     0.497421      0.315998      0.186296     Biso  1.000000 I
   I3         1.0     0.497421      0.184002      0.686296     Biso  1.000000 I
   I4         1.0     0.502579      0.815998      0.313704     Biso  1.000000 I
   I5         1.0     0.766059      0.525689      0.522417     Biso  1.000000 I
   I6         1.0     0.233941      0.474311      0.477583     Biso  1.000000 I
   I7         1.0     0.233941      0.025689      0.977583     Biso  1.000000 I
   I8         1.0     0.766059      0.974311      0.022417     Biso  1.000000 I
   N1         1.0     0.710604      0.578248      0.118908     Biso  1.000000 N
   N2         1.0     0.289396      0.421752      0.881092     Biso  1.000000 N
   N3         1.0     0.289396      0.078248      0.381092     Biso  1.000000 N
   N4         1.0     0.710604      0.921752      0.618908     Biso  1.000000 N
   H1         1.0     0.721727      0.690119      0.077699     Biso  1.000000 H
   H2         1.0     0.278273      0.309881      0.922301     Biso  1.000000 H
   H3         1.0     0.278273      0.190119      0.422301     Biso  1.000000 H
   H4         1.0     0.721727      0.809881      0.577699     Biso  1.000000 H
   H5         1.0     0.737757      0.576664      0.235917     Biso  1.000000 H
   H6         1.0     0.262243      0.423336      0.764083     Biso  1.000000 H
   H7         1.0     0.262243      0.076664      0.264083     Biso  1.000000 H
   H8         1.0     0.737757      0.923336      0.735917     Biso  1.000000 H
   H9         1.0     0.627459      0.556317      0.111269     Biso  1.000000 H
   H10        1.0     0.372541      0.443683      0.888731     Biso  1.000000 H
   H11        1.0     0.372541      0.056317      0.388731     Biso  1.000000 H
   H12        1.0     0.627459      0.943683      0.611269     Biso  1.000000 H
   H13        1.0     0.772145      0.352322      0.102493     Biso  1.000000 H
   H14        1.0     0.227855      0.647678      0.897507     Biso  1.000000 H
   H15        1.0     0.227855      0.852322      0.397507     Biso  1.000000 H
   H16        1.0     0.772145      0.147678      0.602493     Biso  1.000000 H
   H17        1.0     0.713448      0.433184      0.926630     Biso  1.000000 H
   H18        1.0     0.286552      0.566816      0.073370     Biso  1.000000 H
   H19        1.0     0.286552      0.933184      0.573370     Biso  1.000000 H
   H20        1.0     0.713448      0.066816      0.426630     Biso  1.000000 H
   H21        1.0     0.916645      0.666317      0.190236     Biso  1.000000 H
   H22        1.0     0.083355      0.333683      0.809764     Biso  1.000000 H
   H23        1.0     0.083355      0.166317      0.309764     Biso  1.000000 H
   H24        1.0     0.916645      0.833683      0.690236     Biso  1.000000 H
   H25        1.0     0.964625      0.474188      0.220270     Biso  1.000000 H
   H26        1.0     0.035376      0.525812      0.779730     Biso  1.000000 H
   H27        1.0     0.035376      0.974188      0.279730     Biso  1.000000 H
   H28        1.0     0.964625      0.025812      0.720270     Biso  1.000000 H
   H29        1.0     0.118375      0.654304      0.191551     Biso  1.000000 H
   H30        1.0     0.881625      0.345696      0.808450     Biso  1.000000 H
   H31        1.0     0.881625      0.154304      0.308449     Biso  1.000000 H
   H32        1.0     0.118375      0.845696      0.691550     Biso  1.000000 H
   H33        1.0     0.055178      0.720517      0.012965     Biso  1.000000 H
   H34        1.0     0.944822      0.279483      0.987035     Biso  1.000000 H
   H35        1.0     0.944822      0.220517      0.487035     Biso  1.000000 H
   H36        1.0     0.055178      0.779483      0.512965     Biso  1.000000 H
   H37        1.0     0.866026      0.610710      0.913085     Biso  1.000000 H
   H38        1.0     0.133974      0.389290      0.086915     Biso  1.000000 H
   H39        1.0     0.133974      0.110710      0.586915     Biso  1.000000 H
   H40        1.0     0.866026      0.889290      0.413085     Biso  1.000000 H
   C1         1.0     0.767045      0.457900      0.031961     Biso  1.000000 C
   C2         1.0     0.232955      0.542100      0.968039     Biso  1.000000 C
   C3         1.0     0.232955      0.957900      0.468039     Biso  1.000000 C
   C4         1.0     0.767045      0.042100      0.531961     Biso  1.000000 C
   C5         1.0     0.953788      0.567945      0.134300     Biso  1.000000 C
   C6         1.0     0.046212      0.432055      0.865700     Biso  1.000000 C
   C7         1.0     0.046212      0.067945      0.365700     Biso  1.000000 C
   C8         1.0     0.953788      0.932055      0.634300     Biso  1.000000 C
   C9         1.0     0.065393      0.618306      0.088832     Biso  1.000000 C
   C10        1.0     0.934607      0.381694      0.911168     Biso  1.000000 C
   C11        1.0     0.934607      0.118306      0.411168     Biso  1.000000 C
   C12        1.0     0.065393      0.881694      0.588832     Biso  1.000000 C
   C13        1.0     0.879188      0.512168     -0.006221     Biso  1.000000 C
   C14        1.0     0.120812      0.487832      0.006221     Biso  1.000000 C
   C15        1.0     0.120812      0.012168      0.506221     Biso  1.000000 C
   C16        1.0     0.879188     -0.012168      0.493779     Biso  1.000000 C


#===END

#======================================================================

# CRYSTAL DATA

#----------------------------------------------------------------------

data_VESTA_phase_CDMAI2


_chemical_name_common                  'CONTCAR\(17)                          '
_cell_length_a                         5.04181
_cell_length_b                         6.19861
_cell_length_c                         10.41122
_cell_angle_alpha                      101.30744
_cell_angle_beta                       93.92638
_cell_angle_gamma                      93.87609
_space_group_name_H-M_alt              'P 1'
_space_group_IT_number                 1

loop_
_space_group_symop_operation_xyz
   'x, y, z'

loop_
   _atom_site_label
   _atom_site_occupancy
   _atom_site_fract_x
   _atom_site_fract_y
   _atom_site_fract_z
   _atom_site_adp_type
   _atom_site_B_iso_or_equiv
   _atom_site_type_symbol
   I1         1.0     0.856423      0.208190      0.368014     Biso  1.000000 I
   I2         1.0     0.142369      0.792314      0.632713     Biso  1.000000 I
   N1         1.0     0.493370      0.310680      0.648131     Biso  1.000000 N
   N2         1.0     0.505046      0.688870      0.352284     Biso  1.000000 N
   H1         1.0     0.570299      0.281884      0.555597     Biso  1.000000 H
   H2         1.0     0.427781      0.717491      0.444730     Biso  1.000000 H
   H3         1.0     0.403552      0.459638      0.657954     Biso  1.000000 H
   H4         1.0     0.594780      0.539774      0.342380     Biso  1.000000 H
   H5         1.0     0.348184      0.180878      0.646193     Biso  1.000000 H
   H6         1.0     0.650449      0.818604      0.354406     Biso  1.000000 H
   H7         1.0     0.884933      0.412505      0.725126     Biso  1.000000 H
   H8         1.0     0.113561      0.587262      0.275015     Biso  1.000000 H
   H9         1.0     0.771411      0.138457      0.736235     Biso  1.000000 H
   H10        1.0     0.227300      0.861362      0.264135     Biso  1.000000 H
   H11        1.0     0.568608      0.906681      0.089219     Biso  1.000000 H
   H12        1.0     0.429973      0.093089      0.911162     Biso  1.000000 H
   H13        1.0     0.812955      0.732486      0.897215     Biso  1.000000 H
   H14        1.0     0.533809      0.310841      0.138299     Biso  1.000000 H
   H15        1.0     0.230475      0.295690      0.870832     Biso  1.000000 H
   H16        1.0     0.464785      0.689016      0.862031     Biso  1.000000 H
   H17        1.0     0.768111      0.704095      0.129452     Biso  1.000000 H
   H18        1.0     0.185699      0.267405      0.103103     Biso  1.000000 H
   H19        1.0     0.828875      0.361116      0.952125     Biso  1.000000 H
   H20        1.0     0.169772      0.638736      0.048141     Biso  1.000000 H
   C1         1.0     0.653986      0.395724      0.891685     Biso  1.000000 C
   C2         1.0     0.344667      0.604207      0.108644     Biso  1.000000 C
   C3         1.0     0.717506      0.309959      0.750366     Biso  1.000000 C
   C4         1.0     0.281143      0.689839      0.249978     Biso  1.000000 C
   C5         1.0     0.589084      0.727965      0.068442     Biso  1.000000 C
   C6         1.0     0.409570      0.271864      0.931846     Biso  1.000000 C
   C7         1.0     0.632571      0.646163      0.923541     Biso  1.000000 C
   C8         1.0     0.366080      0.353724      0.076763     Biso  1.000000 C


#===END

#======================================================================

# CRYSTAL DATA

#----------------------------------------------------------------------

data_VESTA_phase__PDMA_Pb2I6_2H2O


_chemical_name_common                  'C8 H14  N2, Pb2 I6, 2(H2 O)           '
_cell_length_a                         4.54847
_cell_length_b                         19.01262
_cell_length_c                         13.81975
_cell_angle_alpha                      90
_cell_angle_beta                       99.73917
_cell_angle_gamma                      90
_space_group_name_H-M_alt              'P 1'
_space_group_IT_number                 1

loop_
_space_group_symop_operation_xyz
   'x, y, z'

loop_
   _atom_site_label
   _atom_site_occupancy
   _atom_site_fract_x
   _atom_site_fract_y
   _atom_site_fract_z
   _atom_site_adp_type
   _atom_site_B_iso_or_equiv
   _atom_site_type_symbol
   Pb1        1.0     0.717399      0.607285      0.960919     Biso  1.000000 Pb
   Pb2        1.0     0.282601      0.392715      0.039081     Biso  1.000000 Pb
   Pb3        1.0     0.782601      0.107285      0.539081     Biso  1.000000 Pb
   Pb4        1.0     0.217399      0.892715      0.460919     Biso  1.000000 Pb
   I1         1.0     0.299377      0.560253      0.122689     Biso  1.000000 I
   I2         1.0     0.700623      0.439747      0.877311     Biso  1.000000 I
   I3         1.0     0.200623      0.060253      0.377311     Biso  1.000000 I
   I4         1.0     0.799377      0.939747      0.622689     Biso  1.000000 I
   I5         1.0     0.127806      0.636096      0.798113     Biso  1.000000 I
   I6         1.0     0.872194      0.363904      0.201887     Biso  1.000000 I
   I7         1.0     0.372194      0.136096      0.701887     Biso  1.000000 I
   I8         1.0     0.627806      0.863904      0.298113     Biso  1.000000 I
   I9         1.0     0.786768      0.761846      0.032320     Biso  1.000000 I
   I10        1.0     0.213232      0.238154      0.967680     Biso  1.000000 I
   I11        1.0     0.713232      0.261846      0.467680     Biso  1.000000 I
   I12        1.0     0.286768      0.738154      0.532320     Biso  1.000000 I
   O1         1.0     0.658689      0.789641      0.761591     Biso  1.000000 O
   O2         1.0     0.341311      0.210359      0.238409     Biso  1.000000 O
   O3         1.0     0.841311      0.289641      0.738409     Biso  1.000000 O
   O4         1.0     0.158689      0.710359      0.261591     Biso  1.000000 O
   H1         1.0     0.580540      0.782824      0.690789     Biso  1.000000 H
   H2         1.0     0.419460      0.217176      0.309211     Biso  1.000000 H
   H3         1.0     0.919460      0.282824      0.809211     Biso  1.000000 H
   H4         1.0     0.080540      0.717176      0.190789     Biso  1.000000 H
   H5         1.0     0.735380      0.742869      0.783723     Biso  1.000000 H
   H6         1.0     0.264620      0.257131      0.216277     Biso  1.000000 H
   H7         1.0     0.764620      0.242869      0.716277     Biso  1.000000 H
   H8         1.0     0.235380      0.757131      0.283723     Biso  1.000000 H
   H9         1.0     0.513602      0.653193      0.308057     Biso  1.000000 H
   H10        1.0     0.486398      0.346807      0.691943     Biso  1.000000 H
   H11        1.0     0.986398      0.153193      0.191943     Biso  1.000000 H
   H12        1.0     0.013602      0.846807      0.808057     Biso  1.000000 H
   H13        1.0     0.870767      0.681863      0.319186     Biso  1.000000 H
   H14        1.0     0.129233      0.318137      0.680814     Biso  1.000000 H
   H15        1.0     0.629233      0.181863      0.180814     Biso  1.000000 H
   H16        1.0     0.370767      0.818137      0.819186     Biso  1.000000 H
   H17        1.0     0.690029      0.681219      0.416527     Biso  1.000000 H
   H18        1.0     0.309971      0.318781      0.583473     Biso  1.000000 H
   H19        1.0     0.809971      0.181219      0.083473     Biso  1.000000 H
   H20        1.0     0.190029      0.818781      0.916527     Biso  1.000000 H
   H21        1.0     0.499940      0.465290      0.326491     Biso  1.000000 H
   H22        1.0     0.500060      0.534710      0.673509     Biso  1.000000 H
   H23        1.0     0.000060      0.965290      0.173509     Biso  1.000000 H
   H24        1.0     0.999940      0.034710      0.826491     Biso  1.000000 H
   H25        1.0     0.792133      0.603639      0.571812     Biso  1.000000 H
   H26        1.0     0.207867      0.396361      0.428188     Biso  1.000000 H
   H27        1.0     0.707867      0.103639      0.928188     Biso  1.000000 H
   H28        1.0     0.292133      0.896361      0.071812     Biso  1.000000 H
   H29        1.0     0.071587      0.589967      0.420309     Biso  1.000000 H
   H30        1.0     0.928413      0.410033      0.579692     Biso  1.000000 H
   H31        1.0     0.428413      0.089967      0.079691     Biso  1.000000 H
   H32        1.0     0.571587      0.910033      0.920308     Biso  1.000000 H
   H33        1.0     0.860000      0.554670      0.310763     Biso  1.000000 H
   H34        1.0     0.140000      0.445330      0.689237     Biso  1.000000 H
   H35        1.0     0.640000      0.054670      0.189237     Biso  1.000000 H
   H36        1.0     0.360000      0.945330      0.810763     Biso  1.000000 H
   N1         1.0     0.719261      0.653405      0.354329     Biso  1.000000 N
   N2         1.0     0.280739      0.346595      0.645671     Biso  1.000000 N
   N3         1.0     0.780739      0.153405      0.145671     Biso  1.000000 N
   N4         1.0     0.219261      0.846595      0.854329     Biso  1.000000 N
   C1         1.0     0.663818      0.539699      0.441493     Biso  1.000000 C
   C2         1.0     0.336182      0.460301      0.558507     Biso  1.000000 C
   C3         1.0     0.836182      0.039699      0.058507     Biso  1.000000 C
   C4         1.0     0.163818      0.960301      0.941493     Biso  1.000000 C
   C5         1.0     0.500416      0.480723      0.402573     Biso  1.000000 C
   C6         1.0     0.499584      0.519277      0.597427     Biso  1.000000 C
   C7         1.0     0.999584      0.980723      0.097427     Biso  1.000000 C
   C8         1.0     0.000416      0.019277      0.902573     Biso  1.000000 C
   C9         1.0     0.662385      0.558533      0.539540     Biso  1.000000 C
   C10        1.0     0.337615      0.441467      0.460460     Biso  1.000000 C
   C11        1.0     0.837615      0.058533      0.960460     Biso  1.000000 C
   C12        1.0     0.162385      0.941467      0.039540     Biso  1.000000 C
   C13        1.0     0.844769      0.581492      0.380018     Biso  1.000000 C
   C14        1.0     0.155231      0.418508      0.619982     Biso  1.000000 C
   C15        1.0     0.655231      0.081492      0.119982     Biso  1.000000 C
   C16        1.0     0.344769      0.918508      0.880018     Biso  1.000000 C


#===END

#======================================================================

# CRYSTAL DATA

#----------------------------------------------------------------------

data_VESTA_phase_PDMA_Pb2I4


_chemical_name_common                  '(1,4-cyclohexanedimethanammonium)(meth'
_cell_length_a                         12.34713
_cell_length_b                         8.50178
_cell_length_c                         8.77094
_cell_angle_alpha                      90
_cell_angle_beta                       93.52518
_cell_angle_gamma                      90
_space_group_name_H-M_alt              'P 1'
_space_group_IT_number                 1

loop_
_space_group_symop_operation_xyz
   'x, y, z'

loop_
   _atom_site_label
   _atom_site_occupancy
   _atom_site_fract_x
   _atom_site_fract_y
   _atom_site_fract_z
   _atom_site_adp_type
   _atom_site_B_iso_or_equiv
   _atom_site_type_symbol
   Pb1        1.0     0.500000      0.500000      0.500000     Biso  1.000000 Pb
   Pb2        1.0     0.500000      0.000000      0.000000     Biso  1.000000 Pb
   I1         1.0     0.508092      0.674430      0.821198     Biso  1.000000 I
   I2         1.0     0.491908      0.325570      0.178802     Biso  1.000000 I
   I3         1.0     0.491908      0.174430      0.678802     Biso  1.000000 I
   I4         1.0     0.508092      0.825570      0.321198     Biso  1.000000 I
   I5         1.0     0.764537      0.512319      0.515991     Biso  1.000000 I
   I6         1.0     0.235463      0.487681      0.484009     Biso  1.000000 I
   I7         1.0     0.235463      0.012319      0.984009     Biso  1.000000 I
   I8         1.0     0.764537      0.987681      0.015991     Biso  1.000000 I
   N1         1.0     0.716824      0.585740      0.120695     Biso  1.000000 N
   N2         1.0     0.283176      0.414260      0.879305     Biso  1.000000 N
   N3         1.0     0.283176      0.085740      0.379305     Biso  1.000000 N
   N4         1.0     0.716824      0.914260      0.620695     Biso  1.000000 N
   H1         1.0     0.734989      0.699761      0.084915     Biso  1.000000 H
   H2         1.0     0.265011      0.300239      0.915085     Biso  1.000000 H
   H3         1.0     0.265011      0.199761      0.415085     Biso  1.000000 H
   H4         1.0     0.734989      0.800239      0.584915     Biso  1.000000 H
   H5         1.0     0.739830      0.574707      0.237375     Biso  1.000000 H
   H6         1.0     0.260170      0.425293      0.762625     Biso  1.000000 H
   H7         1.0     0.260170      0.074707      0.262625     Biso  1.000000 H
   H8         1.0     0.739830      0.925293      0.737375     Biso  1.000000 H
   H9         1.0     0.633347      0.573139      0.111321     Biso  1.000000 H
   H10        1.0     0.366653      0.426861      0.888679     Biso  1.000000 H
   H11        1.0     0.366653      0.073139      0.388679     Biso  1.000000 H
   H12        1.0     0.633347      0.926861      0.611321     Biso  1.000000 H
   H13        1.0     0.749127      0.347985      0.080614     Biso  1.000000 H
   H14        1.0     0.250873      0.652015      0.919385     Biso  1.000000 H
   H15        1.0     0.250873      0.847985      0.419386     Biso  1.000000 H
   H16        1.0     0.749127      0.152015      0.580615     Biso  1.000000 H
   H17        1.0     0.724929      0.463383      0.914044     Biso  1.000000 H
   H18        1.0     0.275071      0.536617      0.085956     Biso  1.000000 H
   H19        1.0     0.275071      0.963383      0.585956     Biso  1.000000 H
   H20        1.0     0.724929      0.036617      0.414044     Biso  1.000000 H
   H21        1.0     0.916114      0.642154      0.210374     Biso  1.000000 H
   H22        1.0     0.083886      0.357846      0.789626     Biso  1.000000 H
   H23        1.0     0.083886      0.142154      0.289626     Biso  1.000000 H
   H24        1.0     0.916114      0.857846      0.710374     Biso  1.000000 H
   H25        1.0     0.110555      0.668405      0.180454     Biso  1.000000 H
   H26        1.0     0.889445      0.331595      0.819546     Biso  1.000000 H
   H27        1.0     0.889445      0.168405      0.319546     Biso  1.000000 H
   H28        1.0     0.110555      0.831595      0.680454     Biso  1.000000 H
   C1         1.0     0.767370      0.461778      0.027967     Biso  1.000000 C
   C2         1.0     0.232630      0.538222      0.972033     Biso  1.000000 C
   C3         1.0     0.232630      0.961778      0.472033     Biso  1.000000 C
   C4         1.0     0.767370      0.038222      0.527967     Biso  1.000000 C
   C5         1.0     0.951207      0.579448      0.116683     Biso  1.000000 C
   C6         1.0     0.048793      0.420552      0.883316     Biso  1.000000 C
   C7         1.0     0.048793      0.079448      0.383316     Biso  1.000000 C
   C8         1.0     0.951207      0.920552      0.616684     Biso  1.000000 C
   C9         1.0     0.062310      0.594620      0.100449     Biso  1.000000 C
   C10        1.0     0.937690      0.405380      0.899551     Biso  1.000000 C
   C11        1.0     0.937690      0.094620      0.399551     Biso  1.000000 C
   C12        1.0     0.062310      0.905380      0.600449     Biso  1.000000 C
   C13        1.0     0.887480      0.484661      0.016061     Biso  1.000000 C
   C14        1.0     0.112520      0.515339      0.983939     Biso  1.000000 C
   C15        1.0     0.112520      0.984661      0.483939     Biso  1.000000 C
   C16        1.0     0.887480      0.015339      0.516061     Biso  1.000000 C


#===END


#======================================================================

# CRYSTAL DATA

#----------------------------------------------------------------------

data_VESTA_phase_PDMAI2


_chemical_name_common                  'C8 H14 N2, 2(I)                       '
_cell_length_a                         4.47693
_cell_length_b                         6.29307
_cell_length_c                         10.61134
_cell_angle_alpha                      101.74549
_cell_angle_beta                       100.35738
_cell_angle_gamma                      94.81480
_space_group_name_H-M_alt              'P 1'
_space_group_IT_number                 1

loop_
_space_group_symop_operation_xyz
   'x, y, z'

loop_
   _atom_site_label
   _atom_site_occupancy
   _atom_site_fract_x
   _atom_site_fract_y
   _atom_site_fract_z
   _atom_site_adp_type
   _atom_site_B_iso_or_equiv
   _atom_site_type_symbol
   I1         1.0     0.864638      0.197846      0.361820     Biso  1.000000 I
   I2         1.0     0.135362      0.802154      0.638180     Biso  1.000000 I
   N1         1.0     0.533043      0.320946      0.644909     Biso  1.000000 N
   N2         1.0     0.466957      0.679054      0.355091     Biso  1.000000 N
   H1         1.0     0.639966      0.291703      0.563733     Biso  1.000000 H
   H2         1.0     0.360034      0.708297      0.436267     Biso  1.000000 H
   H3         1.0     0.428199      0.462981      0.643581     Biso  1.000000 H
   H4         1.0     0.571801      0.537019      0.356419     Biso  1.000000 H
   H5         1.0     0.364688      0.188186      0.630826     Biso  1.000000 H
   H6         1.0     0.635312      0.811814      0.369174     Biso  1.000000 H
   H7         1.0     0.955757      0.453903      0.768563     Biso  1.000000 H
   H8         1.0     0.044243      0.546097      0.231437     Biso  1.000000 H
   H9         1.0     0.830075      0.176541      0.769214     Biso  1.000000 H
   H10        1.0     0.169925      0.823459      0.230786     Biso  1.000000 H
   H11        1.0     0.532833      0.900243      0.089223     Biso  1.000000 H
   H12        1.0     0.467167      0.099757      0.910777     Biso  1.000000 H
   H13        1.0     0.752401      0.761214      0.892581     Biso  1.000000 H
   H14        1.0     0.247599      0.238786      0.107419     Biso  1.000000 H
   C1         1.0     0.624549      0.421498      0.889416     Biso  1.000000 C
   C2         1.0     0.375451      0.578502      0.110584     Biso  1.000000 C
   C3         1.0     0.758884      0.339638      0.771125     Biso  1.000000 C
   C4         1.0     0.241116      0.660362      0.228875     Biso  1.000000 C
   C5         1.0     0.516620      0.724652      0.049238     Biso  1.000000 C
   C6         1.0     0.483380      0.275348      0.950762     Biso  1.000000 C
   C7         1.0     0.640507      0.647014      0.939681     Biso  1.000000 C
   C8         1.0     0.359493      0.352986      0.060319     Biso  1.000000 C
