# Supplementary material for: Ultrastable and efficient slight-interlayer-displacement 2D Dion-Jacobson perovskite solar cells
Source: Nat Commun. 2024 Jul 8;15:5709. doi: 10.1038/s41467-024-50018-4 (PMC11231157; doi:10.1038/s41467-024-50018-4)
Supplement: Supplementary file 10 — Source Data [file 41467_2024_50018_MOESM10_ESM.xlsx]

## Sheet: Figure 1b
Figure 1b						Figure 1b (insert)
	PDMA	CDMA
Voltage (V)	Current density mA/cm2	Current density mA/cm2				Spin-coating	Blade-coating	Our work
1.3	-106.849	-82.9663				PCE(%)	PCE(%)	PCE(%)
1.28	-94.7827	-65.769				16.62	14.4	19.11
1.26	-83.1728	-51.966				10.11	15.47
1.24	-71.7412	-38.1172				12.17	16.36
1.22	-60.7675	-25.971				15.09
1.2	-50.3782	-15.5888				18.82
1.18	-40.7079	-6.93308				15.32
1.16	-31.7675	0.18457				15.75
1.14	-23.6338	5.72375				18.67
1.12	-16.3474	9.92705				14.74
1.1	-9.98508	13.0727				14.53
1.08	-4.47972	15.3345				16.07
1.06	0.20946	16.8794				16.38
1.04	4.13021	17.93				17.17
1.02	7.34501	18.6341				15.01
1	9.98778	19.0905				15.24
0.98	12.1096	19.3904				12.04
0.96	13.726	19.5861				16
0.94	14.9383	19.7111				10.86
0.92	15.8246	19.791				15.08
0.9	16.4557	19.8506				6.16
0.88	16.8954	19.8866				13.8
0.86	17.1939	19.9139				19.87
0.84	17.395	19.941
0.82	17.5317	19.9618
0.8	17.6299	19.9855
0.78	17.704	20.0128
0.76	17.7611	20.0306
0.74	17.8059	20.0495
0.72	17.8435	20.0736
0.7	17.8721	20.0832
0.68	17.8951	20.0963
0.66	17.9175	20.116
0.64	17.9378	20.1279
0.62	17.96	20.1338
0.6	17.9865	20.152
0.58	18.0147	20.1626
0.56	18.0411	20.1742
0.54	18.0627	20.1843
0.52	18.0821	20.195
0.5	18.0996	20.2003
0.48	18.1154	20.2079
0.46	18.1289	20.2166
0.44	18.1466	20.2324
0.42	18.1599	20.2462
0.4	18.1699	20.2581
0.38	18.1793	20.2722
0.36	18.1902	20.2755
0.34	18.2001	20.277
0.32	18.2108	20.2855
0.3	18.2172	20.2952
0.28	18.2225	20.3007
0.26	18.2249	20.32
0.24	18.2293	20.3291
0.22	18.2328	20.3346
0.2	18.2362	20.3452
0.18	18.2383	20.3558
0.16	18.246	20.3577
0.14	18.2567	20.364
0.12	18.2685	20.3723
0.1	18.2843	20.3749
0.08	18.2981	20.3797
0.06	18.3099	20.3916
0.04	18.3152	20.4027
0.02	18.3228	20.4103
0	18.3283	20.4198
-0.02	18.3348	20.427
-0.04	18.3351	20.4318
-0.06	18.3352	20.4431
-0.08	18.3279	20.4516
-0.1	18.3209	20.4675

## Sheet: Figure 1c
humidity stability test
Time(h)	PDMA	error bar		CDMA	error bar
0	1			1
2	0.49066	0.05458		0.9973	0.06403
5	0.41857	0.04236		0.97826	0.05176
24	0.37485	0.05177		0.95397	0.03893
50	0.54013	0.07549		0.88914	0.06437
98	0.47437	0.08103		1.0244	0.05588
218	0.55997	0.07391		1.01943	0.03805
386	0.58525	0.06		1.11609	0.03622
554	0	0		1.18326	0.0221
722	0	0		1.11042	0.02895
890	0	0.00643		1.10605	0.04112
1058	0	0		1.12665	0.05273
1274	0	0.02273		1.0952	0.05451
1634				1.05663	0.09134
1970				1.00572	0.05869
2114				0.99774	0.059
2474				0.97094	0.07878
3026				0.95184	0.07696
3362				0.9358	0.08737
4394				0.92002	0.13531

## Sheet: Figure 1d
thermal stability measurement
Time(h)	PDMA	error bar		CDMA	error bar
0	1	0.11903		1	0.08643
24	1.08167	0.07161		1.11843	0.000493634
48	1.19797	0.30158		1.11957	0.00974
96	1.02354	0.3636		1.11612	0.0333
216	0.86988	0.20615		1.10453	0.02288
384	0.79879	0.286		1.08923	0.02842
552	0.74502	0.26989		1.11426	0.04005
720	0.72591	0.09524		1.06259	0.01281
888	0.64555	0.0973		1.03446	0.00809
1008	0.56285	0.08866		1.09387	0.03543
1224	0.57784	0.0619		1.04919	0.0316
1584	0.55384	0.0577		1.09923	0.04342
1920	0.5089	0.07266		0.99066	0.01837
2064	0.46542	0.18547		1.03642	0.0306
2424	0.50043	0.15765		1.07879	0.02659
3000	0.42082	0.09218		0.9772	0.01797
3336				1.03665	0.07034
4248				1.03661	0.116
4656				1.01672	0.0545
5018				0.97717	0.03876
5376				1.00387	0.1336

## Sheet: Figure 1e
MPP
Time(h)	PDMA	Time(h)	CDMA
1.11111e-06	1	1.13083	1
2.27361	1.09264	3.27694	1.06325
4.53	1.08909	5.42333	1.0621
6.75278	1.05711	7.58639	1.04936
8.96	1.02953	9.83556	1.03799
11.1581	0.99459	12.0675	1.02847
13.3553	0.97242	14.2817	1.0155
15.5442	0.94704	16.4869	1.00597
17.7411	0.94052	18.7181	0.99943
19.9297	0.91379	20.9658	0.99346
22.11	0.89712	23.1883	0.99231
24.3072	0.88926	25.4108	0.99483
26.5044	0.87843	27.6419	0.99656
28.6847	0.86717	29.8644	0.99128
30.8819	0.85118	32.0786	0.99047
33.0889	0.84687	34.2678	0.98095
35.27	0.83816	36.4744	0.97498
37.4672	0.83266	38.6714	0.97119
39.6475	0.82817	40.86	0.96683
41.8195	0.82157	43.0572	0.96419
44.025	0.82022	45.2458	0.97291
46.2222	0.81455	47.4261	0.97199
48.4278	0.81015	49.6403	0.97796
50.6247	0.80398	51.8206	0.96327
52.8222	0.79391	53.9922	0.96499
55.0278	0.78976	56.2061	0.96545
57.2264	0.78435	58.4125	0.96224
59.4242	0.7786	60.6106	0.95592
61.6211	0.77428	62.8075	0.95179
63.8022	0.77014	65.0133	0.95076
65.9822	0.76624	67.2103	0.94823
68.1795	0.76168	69.4072	0.94754
70.3767	0.75863	71.6044	0.95455
72.5739	0.75567	73.8269	0.95397
74.7711	0.74805	76.0239	0.94823
76.9683	0.75034	78.2042	0.9503
79.1656	0.74585	80.3928	0.95099
81.3556	0.74552	82.5906	0.948
83.545	0.74069	84.7972	0.941
85.7422	0.73883	86.9942	0.93974
87.9394	0.7357	89.1914	0.93939
90.1283	0.73409	91.3717	0.93744
92.3256	0.73156	93.5772	0.94157
94.5231	0.73418	95.7997	0.93733
96.7203	0.73139	98.0219	0.93951
98.9175	0.72944	100.219	0.9418
101.115	0.72876	102.45	0.94192
103.304	0.72733	104.656	0.94077
105.503	0.72758	106.861	0.93916
107.701	0.72453	109.076	0.93618
109.898	0.72403	111.281	0.93388
112.096	0.7275	113.478	0.93308
114.284	0.72995	115.684	0.93343
116.482	0.72716	117.898	0.93067
118.662	0.72437	120.121	0.93285
120.859	0.72606	122.327	0.93159
123.056	0.72521	124.524	0.93687
125.237	0.72453	126.746	0.93434
127.434	0.72953	128.944	0.93687
129.633	0.72986	131.133	0.93584
131.831	0.72944	133.313	0.93767
134.028	0.72885	135.511	0.93285
136.225	0.72843	137.716	0.93607
138.422	0.7324	139.913	0.93595
140.603	0.73291	142.085	0.92918
142.8	0.7335	144.274	0.93446
144.997	0.73113	146.462	0.93641
147.194	0.72927	148.651	0.93859
149.383	0.7313	150.848	0.93928
151.58	0.73088	153.08	0.93859
153.779	0.73181	155.295	0.93687
155.968	0.72902	157.518	0.93584
158.149	0.72876	159.749	0.93629
160.329	0.72665	161.98	0.9371
162.51	0.72631	164.202	0.93871
164.707	0.72775	166.424	0.93549
166.904	0.72631	168.63	0.93836
169.084	0.72513	170.884	0.94203
171.281	0.72665	173.081	0.94238
173.479	0.72445	175.312	0.94112
175.676	0.72191	177.51	0.94272
177.874	0.72166	179.691	0.93584
180.064	0.72073	181.923	0.93515
182.261	0.722	184.145	0.93572
184.458	0.72124	186.384	0.93721
186.656	0.72081	188.607	0.93641
188.853	0.72081	190.838	0.9371
191.05	0.72166	193.061	0.93916
193.248	0.7187	195.283	0.94089
195.436	0.70838	197.472	0.94066
197.65	0.70533	199.694	0.9379
199.856	0.70178	201.926	0.9472
202.072	0.70008	204.115	0.94949
204.286	0.69729	206.321	0.94708
206.475	0.69408	208.56	0.9464
208.681	0.69289	210.791	0.94777
210.878	0.68934	213.048	0.94651
213.059	0.68756	215.27	0.93641
215.273	0.68519	217.484	0.93882
217.487	0.68359	219.715	0.93584
219.701	0.68105	221.913	0.93721
221.898	0.68139	224.118	0.93905
224.113	0.67843	226.333	0.9418
226.329	0.67826	228.556	0.93928
228.535	0.67682	230.77	0.93916
230.749	0.67521	232.976	0.93951
232.963	0.67411	235.173	0.93974
235.169	0.67149	237.378	0.94261
236.65	0.67377	239.609	0.94146
238.847	0.66912	241.849	0.94066
241.062	0.6714	244.063	0.94284
243.276	0.66743	246.269	0.93859
245.473	0.66946	248.483	0.94226
247.671	0.66853	250.698	0.94135
249.886	0.67817	252.921	0.94203
252.101	0.6813	255.118	0.94203
254.298	0.68266	257.315	0.9418
256.496	0.68198	259.496	0.94226
258.684	0.67961	261.676	0.94215
260.882	0.6775	263.873	0.95018
263.079	0.67504	266.104	0.94582
265.259	0.6736	268.343	0.95156
267.457	0.67166	270.566	0.9472
269.654	0.67064	272.789	0.95558
271.851	0.66878	275.038	0.95546
274.033	0.66878	277.26	0.95948
276.222	0.66675	279.457	0.95845
278.402	0.66548	281.654	0.9596
280.599	0.66354	283.851	0.95879
282.797	0.66218	286.066	0.95891
284.994	0.65973	288.271	0.96304
287.191	0.65778	290.485	0.96224
289.397	0.65541	292.699	0.96189
291.594	0.65355	294.905	0.96258
293.791	0.65245	297.137	0.96247
295.989	0.65076	299.344	0.96488
298.188	0.64958	301.558	0.96843
300.378	0.64848	303.772	0.96545
302.575	0.64966	305.961	0.96442
304.755	0.64865	308.158	0.96511
306.952	0.64839	310.372	0.96637
309.15	0.64729	312.594	0.96683
311.347	0.6467	314.808	0.96901
313.544	0.64535	317.022	0.97096
315.741	0.64442	319.236	0.97119
317.939	0.64306	321.451	0.97498
320.153	0.64213	323.641	0.97647
322.361	0.63976	325.855	0.97808
324.576	0.63816	328.078	0.97842
326.782	0.63748	330.309	0.98003
328.996	0.63629	332.523	0.98026
331.21	0.63393	334.72	0.98072
333.424	0.63266	336.951	0.98244
335.639	0.63122	339.14	0.98554
337.836	0.62851	341.345	0.98301
340.05	0.6258	343.542	0.9837
342.264	0.62107	345.74	0.98416
344.48	0.61937	347.939	0.98554
346.678	0.62005	350.153	0.98657
348.892	0.61971	352.35	0.98864
351.106	0.61904	354.547	0.99036
353.32	0.61768	356.727	0.99415
355.534	0.61667	358.924	0.99116
357.748	0.62132	361.121	0.99024
359.954	0.6231	363.318	0.99208
362.168	0.62783	365.524	0.99587
364.374	0.63105	367.721	1.00149
366.579	0.63105	369.911	1.00494
368.795	0.62953	372.143	1.00321
371.01	0.62826	374.349	0.9992
373.207	0.62817	376.52	0.99793
375.413	0.62673	378.726	0.99656
377.628	0.6264	380.932	0.99552
379.842	0.62555	383.129	0.99311
382.048	0.62453	385.326	0.99369
384.253	0.62462	387.531	0.99461
386.451	0.62428	389.746	1.00103
388.648	0.6242	391.934	1.00448
390.87	0.62335	394.141	1.00528
393.086	0.62234	396.339	1.01504
395.292	0.62098	398.527	1.01412
397.489	0.61929	400.716	1.00689
399.703	0.6187	402.896	1.00551
401.918	0.61701	405.094	1.00574
404.115	0.61684	407.291	1.00172
406.329	0.6165	409.488	1.00126
408.551	0.61607	411.668	1.00115
410.765	0.61514	413.848	1.00517
412.979	0.61472	416.079	1.01584
415.193	0.61294	418.327	1.02124
417.392	0.61354	420.517	1.01561
419.599	0.61176	422.714	1.01435
421.813	0.61024	424.928	1.014
424.027	0.6088	427.125	1.01423
426.224	0.60787	429.314	1.01274
428.422	0.60778	431.511	1.01228
430.619	0.60948	433.717	1.01251
432.85	0.60956	435.888	1.01251
435.073	0.60897	438.077	1.01251
437.304	0.61024	440.257	1.01515
439.535	0.60939	442.455	1.0202
441.759	0.60897	444.645	1.01607
443.991	0.60761	446.834	1.01596
446.205	0.60635	449.014	1.01573
448.419	0.60491	451.186	1.01573
450.633	0.60465	453.383	1.01148
452.847	0.60516	455.572	1.01653
455.062	0.60491	457.786	1.02755
457.284	0.60279	459.966	1.02938
459.515	0.62005	462.18	1.02824
461.746	0.62741	464.377	1.02491
463.977	0.62876	466.609	1.02468
466.193	0.6302	468.816	1.02399
468.416	0.62504	471.005	1.0241
470.622	0.61937	473.21	1.02353
472.861	0.61853	475.416	1.02376
475.05	0.61929	477.613	1.02227
477.264	0.61472	479.81	1.02066
479.479	0.61345	481.999	1.02066
481.685	0.61641	484.213	1.02055
483.916	0.61751	486.393	1.02204
486.113	0.61599	488.607	1.02181
488.338	0.62047	490.788	1.02227
490.553	0.61768	492.994	1.02192
492.784	0.61447	495.192	1.02353
495.015	0.61218	497.372	1.02238
497.238	0.61286	499.544	1.02089
499.469	0.61362	501.741	1.02606
501.683	0.61227	503.921	1.02043
503.906	0.61176	506.101	1.01986
506.12	0.61252	508.29	1.01596
508.334	0.61058	510.487	1.01515
510.54	0.60541	512.692	1.01596
512.755	0.60457	514.908	1.01458
514.97	0.60279	517.089	1.01354
517.184	0.60643	519.303	1.01331
519.399	0.60431	521.5	1.01377
521.604	0.60161	523.706	1.01618
523.818	0.60051	525.937	1.01676
526.041	0.59873	528.168	1.01481
528.238	0.59814	530.365	1.01217
530.461	0.59873	532.554	1.00712
532.667	0.59924	534.734	1.0186
534.881	0.59112	536.948	1.02445
537.097	0.59179	539.156	1.02766
539.329	0.59036	541.37	1.03053
541.527	0.58663	543.576	1.0334
543.758	0.58435	545.79	1.03627
545.989	0.58215	547.978	1.03271
548.186	0.58156	550.184	1.03053
550.4	0.5797	552.389	1.02537
552.631	0.57876	554.604	1.02916
554.958	0.5797	556.809	1.02319
557.181	0.57953	559.015	1.02353
559.412	0.57716	561.204	1.02456
561.644	0.57665	563.411	1.02755
563.859	0.57462	565.625	1.02916
566.073	0.57589	567.831	1.0287
568.27	0.57445	570.036	1.02984
570.493	0.57521	572.251	1.02261
572.724	0.57555	574.447	1.02388
574.955	0.57462	576.662	1.02342
577.169	0.57428	578.867	1.02192
579.401	0.57589	581.073	1.02181
581.598	0.57352	583.27	1.02594
583.812	0.57352	585.485	1.0272
586.02	0.57766	587.692	1.03042
588.218	0.57826	589.906	1.03134
590.432	0.57936	592.103	1.03214
592.646	0.57868	594.309	1.03317
594.844	0.57783	596.523	1.03352
597.049	0.57665	598.737	1.03432
599.263	0.57479	600.951	1.0318
601.494	0.578	603.157	1.03271
603.709	0.58147	605.379	1.03444
605.923	0.58376	607.568	1.03489
608.137	0.58274	609.8	1.03581
610.353	0.58367	611.998	1.03788
612.551	0.58063	614.196	1.03776
614.757	0.58063	616.384	1.0388
616.979	0.57986	618.598	1.04017
619.185	0.57809	620.804	1.04017
621.382	0.578	623.009	1.04419
623.597	0.56413	625.232	1.04626
625.811	0.56777	627.446	1.04798
628.017	0.57124	629.652	1.04706
630.231	0.56836	631.857	1.04764
632.429	0.57064	634.064	1.04339
634.644	0.57005	636.271	1.04373
636.842	0.57005	638.468	1.04396
639.065	0.56954	640.665	1.0435
641.279	0.57081	642.888	1.04982
643.476	0.57047	645.102	1.05418
645.69	0.56963	647.316	1.05452
647.904	0.5687	649.514	1.05154
650.118	0.56794	651.719	1.0528
652.316	0.56827	653.916	1.0536
654.538	0.56777	656.122	1.05418
656.745	0.56599	658.346	1.05601
658.944	0.56489	660.568	1.05739
661.159	0.56244	662.774	1.05705
663.356	0.56379	664.971	1.0582
665.57	0.56345	667.151	1.06038
667.767	0.56413	669.357	1.06187
669.981	0.56354	671.52	1.05441
672.196	0.56252	673.717	1.04924
674.41	0.56201	675.914	1.04832
676.624	0.56751	678.129	1.05659
678.838	0.58147	680.342	1.05716
681.037	0.58156	682.541	1.05865
683.243	0.57927	684.731	1.0598
685.458	0.57716	686.928	1.06015
687.664	0.57817	689.133	1.06175
689.844	0.57733	691.347	1.0582
692.041	0.5769	693.562	1.04385
694.247	0.5753	695.784	1.04775
696.452	0.57343	697.981	1.04809
698.649	0.572	700.17	1.04695
700.864	0.57386	702.367	1.04557
703.078	0.57191	704.581	1.04752
705.277	0.57589	706.771	1.05062
707.475	0.57386	708.969	1.05005
709.672	0.57276	711.175	1.05016
711.869	0.57259	713.372	1.05051
714.049	0.56954	715.586	1.04855
716.246	0.5703	717.775	1.04488
718.427	0.56717	719.972	1.04706
720.641	0.5681	722.169	1.05234
722.856	0.56667	724.383	1.05326
725.053	0.56582	726.58	1.0536
727.267	0.56726	728.794	1.05223
729.483	0.5665	731.008	1.05257
731.681	0.56658	733.215	1.05475
733.896	0.56514	735.412	1.05533
736.11	0.56591	737.609	1.05521
738.307	0.56396	739.781	1.05165
740.504	0.56227	741.961	1.04982
742.702	0.56489	744.175	1.05005
744.916	0.56227	746.372	1.05246
747.121	0.56184	748.586	1.04729
749.302	0.56066	750.809	1.04982
751.49	0.56184	753.016	1.0497
753.689	0.55871	755.239	1.05487
755.904	0.56108	757.436	1.05865
758.118	0.56294	759.633	1.05934
760.315	0.55888	761.83	1.06015
762.513	0.55761	764.044	1.05441
764.701	0.55897	766.241	1.05383
766.899	0.55626	768.438	1.05211
769.087	0.54983	770.644	1.05831
771.301	0.55804	772.858	1.06015
773.516	0.5566	775.064	1.05418
775.713	0.55398	777.262	1.0551
777.92	0.5544	779.443	1.05452
780.135	0.55212	781.624	1.05395
782.341	0.55178	783.821	1.04155
784.556	0.54924	786.01	1.05165
786.77	0.55042	788.19	1.05016
788.967	0.55457	790.404	1.04626
791.164	0.55372	792.636	1.04511
793.361	0.55423	794.824	1.0559
795.559	0.55279	797.021	1.05797
797.773	0.55068	799.227	1.059
799.987	0.55034	801.425	1.06072
802.186	0.55093	803.607	1.052
804.401	0.55068	805.778	1.05051
806.615	0.5489	807.976	1.04924
808.812	0.54831	810.19	1.0497
811.009	0.54695	812.378	1.03398
813.223	0.54636	814.584	1.04695
815.429	0.54213	816.781	1.04809
817.626	0.54264	818.996	1.05234
819.815	0.5445	821.176	1.05464
822.029	0.54281	823.356	1.05177
824.236	0.54069	825.537	1.05636
826.435	0.54154	827.735	1.05808
828.649	0.54171	829.916	1.05888
830.863	0.54289	832.122	1.05843
833.069	0.53816	834.31	1.05693
835.283	0.53663	836.491	1.05567
837.497	0.53435	838.68	1.05372
839.711	0.53503	840.894	1.04603
841.942	0.5379	843.099	1.05315
844.173	0.53799	845.314	1.05211
846.404	0.53706	847.494	1.05292
848.629	0.53866	849.692	1.05923
850.861	0.53655	851.907	1.05165
853.075	0.53697	854.096	1.06279
855.289	0.5368	856.301	1.06279
857.503	0.53604	858.498	1.06095
859.734	0.53545	860.687	1.05349
861.957	0.53638	862.859	1.05682
864.188	0.53384	865.056	1.04706
866.393	0.53655	867.253	1.04901
868.599	0.53638	869.434	1.0427
870.813	0.54442	871.631	1.02881
873.012	0.55127	873.828	1.04603
875.227	0.55068	876.035	1.05292
877.407	0.54966	878.216	1.05808
879.605	0.5489	880.413	1.05854
881.811	0.54332	882.593	1.0567
884.008	0.54188	884.799	1.05567
886.23	0.53333	886.997	1.04867
888.444	0.53122	889.194	1.04396
890.65	0.52276	891.416	1.0404
892.881	0.52623	893.639	1.03926
895.104	0.53401	895.853	1.03788
897.319	0.53756	898.076	1.04293
899.534	0.53723	900.275	1.04672
901.732	0.53841	902.497	1.05326
903.946	0.53875	904.686	1.05613
906.16	0.53909	906.883	1.05303
908.357	0.53063	909.08	1.0435
910.572	0.52631	911.294	1.04155
912.794	0.52217	913.491	1.04304
915.008	0.52208	915.671	1.04706
917.214	0.52597	917.868	1.04155
919.437	0.52597	920.066	1.04614
921.653	0.52766	922.255	1.04844
923.867	0.52724	924.462	1.04936
926.099	0.52758	926.626	1.05108
928.33	0.52699	928.823	1.05211
930.544	0.52741	931.003	1.05062
932.775	0.52614	933.217	1.04167
935.006	0.52623	935.44	1.03891
937.237	0.5253	937.646	1.04832
939.468	0.52597	939.843	1.04867
941.699	0.52563	942.023	1.04798
943.914	0.52623	944.212	1.04752
946.146	0.52707	946.393	1.04878
948.361	0.5258	948.608	1.0497
950.583	0.52428	950.822	1.04913
952.806	0.52547	953.02	1.04993
955.011	0.52538	955.225	1.04913
957.226	0.52563	957.422	1.04832
959.423	0.52547	959.611	1.045
961.637	0.52699	961.825	1.0427
963.843	0.53477	964.03	1.03949
966.04	0.53892	966.219	1.02537
968.24	0.54044	968.425	1.03111
970.447	0.53934	970.623	1.03375
972.644	0.53926	972.805	1.03512
974.841	0.53909	975.002	1.03696
977.047	0.53799	977.191	1.03604
979.244	0.54061	979.362	1.02881
981.458	0.5412	981.534	1.02858
983.655	0.53942	983.74	1.03042
985.852	0.53655	985.929	1.0272
988.032	0.52792	988.126	1.02663
990.229	0.5308	990.34	1.01676
992.436	0.53553	992.554	1.02525
994.651	0.52665	994.753	1.03271
996.848	0.52284	996.968	1.03776
999.062	0.52098	999.165	1.04029
1001.25	0.51963	1001.35	1.0419
1003.47	0.51684	1003.55	1.03914
1005.68	0.51684	1005.76	1.04121
1007.89	0.51574	1007.95	1.0396
1010.11	0.51464	1010.16	1.0334
1012.31	0.51371	1012.37	1.03788
1014.5	0.51514	1014.57	1.03983
1016.7	0.51574	1016.76	1.04006
1018.92	0.51455	1018.97	1.04017
1021.13	0.51387	1021.18	1.03994
1023.33	0.51328	1023.38	1.03949
1025.56	0.5121	1025.56	1.03994
1027.94	0.51582	1027.77	1.02938
1030.32	0.51294	1029.97	1.02571
1032.71	0.51159	1032.18	1.0272
1035.1	0.5121	1034.39	1.02215
1037.5	0.51134	1036.59	1.02778
1039.88	0.51117	1038.75	1.02893
1042.24	0.5121	1040.93	1.03501
1044.64	0.51117	1043.13	1.04144
1047.02	0.51168	1045.33	1.04557
1049.33	0.511	1047.52	1.04706
1051.69	0.51201	1049.72	1.04809
1054.07	0.48816	1051.9	1.05188
1056.48	0.539	1054.11	1.04901
1058.88	0.55448	1056.32	1.04729
1061.27	0.5588	1058.53	1.0419
1063.67	0.54746	1060.71	1.04201
1066.09	0.5478	1062.93	1.04109
1068.46	0.54687	1065.11	1.0489
1070.8	0.54416	1067.32	1.0435
1073.24	0.54179	1069.53	1.04442
1075.63	0.54222	1071.74	1.04488
1078.05	0.54137	1073.93	1.04385
1080.47	0.53689	1076.14	1.03776
1082.87	0.53587	1078.34	1.0365
1085.25	0.53443	1080.53	1.03501
1087.67	0.53562	1082.75	1.03076
1090.06	0.53655	1084.92	1.03512
1092.48	0.53511	1087.1	1.04213
1094.88	0.53883	1089.3	1.0466
1097.26	0.53824	1091.5	1.04878
1099.66	0.53333	1093.66	1.04683
1102.07	0.53122	1095.86	1.04878
1104.47	0.53088	1098.05	1.04855
1106.87	0.53257	1100.27	1.04752
1109.27	0.53376	1102.48	1.05096
1111.65	0.53359	1104.69	1.04362
1114.06	0.53274	1106.87	1.0435
1116.47	0.53105	1109.05	1.0435
1118.86	0.52919	1111.24	1.03455
1121.27	0.528	1113.46	1.03271
1123.68	0.52081	1115.66	1.03202
1126.07	0.52403	1117.87	1.04362
1128.48	0.5165	1120.05	1.04614
1130.9	0.51701	1122.24	1.04718
1133.32	0.51827	1124.44	1.03627
1135.71	0.51819	1126.64	1.03673
1138.12	0.51904	1128.84	1.04339
1140.5	0.5187	1131.04	1.04419
1142.91	0.51726	1133.23	1.03983
1145.31	0.51717	1135.43	1.04132
1147.73	0.51726	1137.62	1.05005
1150.15	0.51548	1139.81	1.05211
1152.54	0.51387	1142.03	1.05418
1154.92	0.51371	1144.21	1.05452
1157.32	0.51362	1146.41	1.05349
1159.75	0.51261	1148.61	1.05223
1162.16	0.51464	1150.81	1.052
1164.58	0.51506	1152.99	1.0466
1166.96	0.51853	1155.19	1.03845
1169.35	0.51624	1157.39	1.0365
1171.78	0.51472	1159.59	1.03868
1174.19	0.51455	1161.77	1.03983
1176.57	0.51701	1163.97	1.04729
1178.98	0.51218	1166.16	1.04821
1181.38	0.51362	1168.36	1.04832
1183.79	0.52115	1170.54	1.03937
1186.18	0.52208	1172.76	1.03329
1188.59	0.51777	1174.97	1.03053
1191	0.51777	1177.18	1.02938
1193.39	0.51684	1179.38	1.02583
1195.78	0.51785	1181.58	1.03547
1198.15	0.51692	1183.76	1.0303
1200.55	0.51421	1185.97	1.02652
1202.96	0.51447	1188.15	1.02824
1205.34	0.51667	1190.37	1.02938
1207.74	0.51362	1192.55	1.0326
1210.14	0.51548	1194.74	1.03099
1212.54	0.51497	1196.94	1.02904
1214.95	0.51531	1199.13	1.03294
1217.38	0.51404	1201.31	1.02307
1219.79	0.51261	1202.61	1.03076
1222.21	0.50838	1204.79	1.02755
1224.65	0.50761	1207.01	1.02583
1227.03	0.50761	1209.2	1.02686
1229.45	0.50922	1211.41	1.01779
1231.87	0.51049	1213.62	1.01538
1234.29	0.51252	1215.8	1.01687
1236.66	0.50888	1217.99	1.02124
1239.08	0.50838	1220.21	1.01928
1241.46	0.50888	1222.41	1.02606
1243.85	0.51184	1224.61	1.02319
1246.22	0.51201	1226.81	1.00562
1248.63	0.50931	1229	1.01182
1251.02	0.50905	1231.18	1.02238
1253.44	0.50736	1233.36	1.02009
1255.86	0.5088	1235.56	1.02124
1258.23	0.50787	1237.76	1.02066
1260.67	0.50516	1239.96	1.02284
1263.08	0.50398	1242.16	1.0171
1265.5	0.50668	1244.35	1.02227
1267.9	0.50533	1246.57	1.0233
1270.3	0.50651	1248.78	1.01297
1272.7	0.51074	1251	1.02089
1275.08	0.50753	1253.19	1.02204
1277.46	0.5077	1255.41	1.01596
1279.86	0.50745	1257.61	1.02078
1282.26	0.50838	1259.82	1.02124
1284.68	0.50702	1262	1.01687
1287.1	0.5055	1264.19	1.01848
1289.5	0.50651	1266.37	1.01986
1291.91	0.50964	1268.55	1.01802
1294.33	0.50728	1270.77	1.01618
1296.72	0.50465	1272.95	1.01951
1299.16	0.50541	1275.17	1.02697
1301.53	0.50914	1277.35	1.02583
1303.92	0.50736	1279.53	1.02548
1306.32	0.50618	1281.73	1.02594
1308.72	0.50516	1283.92	1.02858
1311.13	0.50533	1286.11	1.02812
1313.53	0.5066	1288.31	1.02996
1315.92	0.50635	1290.51	1.02961
1318.34	0.50431	1292.7	1.02043
1320.71	0.50355	1294.92	1.01653
1323.12	0.50398	1297.12	1.01561
1325.57	0.50465	1299.31	1.01309
1327.96	0.50694	1301.53	1.02514
1330.38	0.50474	1303.74	1.03099
1332.81	0.50279	1305.92	1.03157
1335.24	0.50338	1308.14	1.02319
1337.67	0.50372	1310.34	1.02089
1340.07	0.50068	1312.53	1.0233
1342.47	0.50017	1314.71	1.02238
1344.85	0.50042	1316.91	1.01733
1347.27	0.50076	1319.1	1.02204
1349.67	0.50076	1321.28	1.01951
1352.07	0.50068	1323.48	1.02307
1354.49	0.50017	1325.66	1.02273
1356.91	0.49831	1327.85	1.02238
1359.29	0.49822	1330.04	1.02502
1361.72	0.49898	1332.23	1.02514
1364.13	0.50152	1334.41	1.02755
1366.56	0.50212	1336.61	1.02893
1368.97	0.50228	1338.82	1.02835
1371.39	0.50355	1341.01	1.02479
1373.79	0.50093	1343.22	1.02032
1376.2	0.50186	1345.43	1.01779
1378.62	0.50161	1347.62	1.01814
1381.02	0.50245	1349.85	1.014
1383.46	0.50076	1352.07	1.0132
1385.87	0.50305	1354.26	1.01113
1388.28	0.50102	1356.5	1.01917
1390.69	0.50085	1358.69	1.02135
1393.1	0.49966	1360.89	1.02491
1395.52	0.49882	1363.09	1.02583
1397.9	0.49882	1365.29	1.02652
1400.33	0.49882	1367.48	1.02514
1402.74	0.50042	1369.67	1.02491
1405.14	0.50051	1371.85	1.02525
1407.55	0.50296	1374.05	1.02732
1409.96	0.49822	1376.26	1.0295
1412.36	0.49975	1378.46	1.03214
1414.76	0.50017	1380.66	1.03478
1417.2	0.50135	1382.86	1.03914
1419.61	0.5011	1385.05	1.04247
1422.03	0.5	1387.27	1.03535
1424.46	0.49907	1389.47	1.04247
1426.86	0.49721	1391.65	1.04511
1429.28	0.49687	1393.85	1.04224
1431.67	0.49552	1396.08	1.04178
1434.11	0.49712	1398.28	1.04236
1436.52	0.49839	1400.5	1.04385
1438.95	0.49831	1402.7	1.04385
1441.37	0.49898	1404.91	1.04431
1443.8	0.5011	1407.11	1.04258
1446.21	0.49975	1409.31	1.04454
1448.64	0.49966	1411.51	1.04603
1451.02	0.49662	1413.72	1.04718
1453.44	0.49526	1415.92	1.04775
1455.79	0.49585	1418.12	1.04867
1458.18	0.49459	1420.33	1.05188
1460.61	0.49382	1422.53	1.0528
1463.03	0.49425	1424.71	1.05085
1465.43	0.49239	1426.9	1.05188
1467.85	0.49323	1429.1	1.052
1470.27	0.4945	1431.31	1.05395
1472.67	0.4945	1433.51	1.0559
1475.13	0.49509	1435.7	1.0536
1477.55	0.49526	1437.91	1.03742
1479.97	0.49501	1440.11	1.04545
1482.38	0.49822	1442.29	1.05096
1484.72	0.49755	1444.48	1.05498
1487.12	0.49475	1446.69	1.05475
1489.52	0.49814	1448.87	1.05636
1491.91	0.49958	1451.04	1.05682
1494.32	0.49704	1453.24	1.0567
1496.74	0.50102	1455.44	1.05601
1499.13	0.49729	1457.62	1.05865
1501.52	0.49679	1459.82	1.06302
1503.89	0.49882	1462.01	1.06646
1506.26	0.49662	1464.2	1.06508
1508.67	0.49822	1466.4	1.06439
1511.05	0.49882	1468.6	1.06474
1513.45	0.49577	1470.79	1.06256
1515.87	0.49772	1472.98	1.06371
1518.32	0.49636	1475.18	1.06462
1520.74	0.49746	1477.38	1.06325
1523.18	0.49704	1479.56	1.06382
1525.62	0.4967	1481.74	1.06451
1528.05	0.49442	1483.93	1.05888
1530.48	0.49518	1486.15	1.06428
1532.88	0.49399	1488.33	1.0559
1535.28	0.49357	1490.54	1.04844
1537.72	0.4956	1492.76	1.04649
1540.09	0.49484	1494.92	1.04787
1542.51	0.49408	1497.12	1.05085
1544.92	0.49619	1499.3	1.05418
1547.35	0.4967	1501.49	1.05475
1549.78	0.49712	1503.68	1.0551
1552.2	0.49772	1505.89	1.04844
1554.64	0.49602	1508.08	1.05269
1557.08	0.49653	1510.25	1.05246
1559.49	0.49704	1512.43	1.04993
1561.89	0.49653	1514.63	1.04809
1564.31	0.49552	1516.82	1.05372
1566.7	0.49509	1519.02	1.05464
1569.08	0.49679	1521.22	1.04327
1571.46	0.49636	1523.44	1.0435
1573.89	0.48773	1525.64	1.04086
1576.31	0.48426	1527.83	1.0396
1578.71	0.48147	1530.02	1.03937
1581.09	0.48063	1532.2	1.04649
1583.55	0.47953	1534.4	1.04844
1585.94	0.49239	1536.6	1.04591
1588.36	0.49822	1538.83	1.04201
1590.75	0.49839	1541.01	1.04098
1593.19	0.50034	1543.19	1.04144
1595.61	0.49772	1545.4	1.04086
1598.04	0.4945	1547.6	1.04465
1600.48	0.49653	1549.8	1.0466
1602.9	0.48756	1552.01	1.04878
1605.31	0.48959	1554.18	1.04913
1607.68	0.49357	1556.38	1.03604
1610.09	0.4923	1558.59	1.03949
1612.47	0.48993	1560.78	1.03788
1614.87	0.49188	1562.96	1.03558
1617.29	0.49137	1565.16	1.04075
1619.7	0.4912	1567.36	1.04109
1622.07	0.48951	1569.55	1.04316
1624.46	0.48926	1571.75	1.04488
1626.86	0.49103	1573.96	1.0458
1629.24	0.49061	1576.15	1.04706
1631.63	0.49382	1578.33	1.04488
1634.03	0.49146	1580.51	1.04293
1636.44	0.49255	1582.72	1.04132
1638.82	0.49602	1584.9	1.03845
1641.22	0.49543	1587.06	1.03639
1643.63	0.49374	1589.24	1.03788
1646.03	0.49349	1591.44	1.03294
1648.42	0.4956	1593.62	1.02479
1650.82	0.49442	1595.82	1.03639
1653.2	0.49467	1598.02	1.04178
1655.57	0.49129	1600.24	1.04396
1657.96	0.48968	1602.43	1.04408
1660.33	0.49078	1604.62	1.04075
1662.75	0.49086	1606.83	1.03834
1665.15	0.49247	1609.02	1.02835
1667.53	0.49095	1611.21	1.03007
1669.92	0.49526	1613.41	1.02984
1672.33	0.49636	1615.61	1.03099
1674.75	0.49856	1617.82	1.03007
1677.12	0.49856	1620.03	1.03168
1679.51	0.49188	1622.24	1.03455
1681.9	0.49399	1624.44	1.03489
1684.3	0.49467	1626.63	1.03524
1686.7	0.49095	1628.83	1.03444
1689.12	0.48959	1631.02	1.03317
1691.54	0.48883	1633.2	1.02984
1693.94	0.49061	1635.4	1.03007
1696.31	0.48976	1637.62	1.03271
1698.72	0.49103	1639.8	1.03329
1701.13	0.48993	1641.96	1.03501
1703.49	0.48993	1644.16	1.03742
1705.91	0.48942	1646.34	1.03696
1708.31	0.49239	1648.52	1.03845
1710.68	0.49332	1650.72	1.03811
1713.07	0.49247	1652.9	1.03053
1715.47	0.49162	1655.1	1.02881
1717.86	0.49179	1657.3	1.02594
1720.25	0.49315	1659.5	1.0233
1722.65	0.49162	1661.7	1.02353
1725.04	0.49239	1663.89	1.01802
1727.44	0.49247	1666.09	1.02514
1729.86	0.49213	1668.26	1.02445
1732.26	0.49036	1670.43	1.02583
1734.68	0.49239	1672.66	1.02606
1737.09	0.49129	1674.87	1.02548
1739.49	0.49052	1677.09	1.02204
1741.85	0.49069	1679.25	1.02353
1744.27	0.49061	1681.43	1.01871
1746.68	0.48951	1683.61	1.0163
1749.09	0.48968	1685.79	1.01837
1751.46	0.48993	1687.99	1.01722
1753.9	0.48866	1690.18	1.01756
1756.32	0.49052	1692.37	1.0202
1758.69	0.49002	1694.57	1.02215
1761.09	0.49103	1696.77	1.02491
1763.53	0.4901	1698.97	1.02376
1765.92	0.48807	1701.15	1.01986
1768.31	0.48748	1703.33	1.02445
1770.72	0.48765	1705.52	1.02215
1773.13	0.49408	1707.71	1.01986
1775.53	0.4901	1709.9	1.02824
1777.93	0.49044	1712.1	1.02732
1780.31	0.48587	1714.31	1.0303
1782.7	0.48714	1716.51	1.03375
1785.06	0.48756	1718.7	1.03593
1787.47	0.49002	1720.9	1.03914
1789.89	0.48968	1723.1	1.03616
1792.29	0.48985	1725.29	1.03007
1794.71	0.49069	1727.46	1.02835
1797.12	0.489	1729.65	1.02525
1799.53	0.48824	1731.83	1.02514
1801.91	0.49264	1734.01	1.01791
1804.33	0.48942	1736.19	1.0256
1806.73	0.48875	1738.37	1.02996
1809.12	0.49086	1740.57	1.0326
1811.48	0.48824	1742.76	1.03501
1813.88	0.49078	1744.96	1.03719
1816.28	0.48841	1747.16	1.03696
1818.68	0.48638	1749.34	1.03444
1821.06	0.48866	1751.55	1.03007
1823.46	0.48985	1753.76	1.0264
1825.86	0.48723	1755.94	1.02606
1828.27	0.48976	1758.12	1.02709
1830.66	0.48782	1760.32	1.02697
1833.09	0.48782	1762.5	1.02881
1835.5	0.48765	1764.68	1.02916
1837.87	0.49036	1766.88	1.03145
1840.23	0.48646	1769.08	1.03134
1842.64	0.4868	1771.26	1.01733
1845.05	0.48672	1773.48	1.02571
1847.45	0.48088	1775.67	1.0155
1849.82	0.49061	1777.86	1.00781
1852.23	0.49619	1780.07	1.01389
1854.65	0.49679	1782.27	1.0093
1857.05	0.49645	1784.48	1.01343
1859.45	0.49755	1786.68	1.02089
1861.82	0.4967	1788.89	1.02617
1864.21	0.49645	1791.08	1.02904
1866.61	0.49636	1793.28	1.03053
1869.01	0.49628	1795.46	1.02801
1871.43	0.49425	1797.67	1.02594
1873.82	0.49289	1799.85	1.0241
1876.21	0.49611	1802.06	1.01641
1878.6	0.49484	1804.25	1.01676
1881	0.49662	1806.44	1.01745
1883.39	0.49459	1808.64	1.01756
1885.78	0.49543	1810.82	1.01779
1888.17	0.49569	1813.01	1.01917
1890.58	0.49332	1815.19	1.02146
1892.99	0.49543	1817.37	1.02261
1895.39	0.49154	1819.57	1.02227
1897.76	0.49061	1821.75	1.01446
1900.15	0.49315	1823.96	1.01527
1902.57	0.49205	1826.17	1.00666
1904.99	0.4923	1828.37	1.00723
1907.39	0.49264	1830.56	1.00505
1909.79	0.49137	1832.76	1.00413
1912.17	0.49281	1834.96	1.00528
1914.54	0.49349	1837.15	1.00643
1916.93	0.49255	1839.34	1.00803
1919.31	0.49179	1841.52	1.00838
1921.72	0.49069	1843.72	0.99575
1924.14	0.48909	1845.93	0.98554
1926.54	0.49078	1848.12	0.98095
1928.95	0.49146	1850.32	1.03202
1931.36	0.49036	1852.54	1.01022
1933.76	0.49112	1854.75	1.00459
1936.17	0.49019	1856.97	1.00551
1938.55	0.49019	1859.16	1.007
1940.95	0.48841	1861.37	1.00907
1943.35	0.48841	1863.59	1.01102
1945.74	0.48976	1865.77	1.01366
1948.14	0.48613	1867.97	1.01251
1950.49	0.48892	1870.19	1.01228
1952.85	0.49323	1872.4	1.01113
1955.25	0.48951	1874.63	1.01022
1957.65	0.49061	1876.82	1.01148
1960.07	0.48807	1878.99	1.01331
1962.44	0.48799	1881.19	1.0171
1964.85	0.48655	1883.37	1.01722
1967.24	0.48536	1885.59	1.0194
1969.66	0.4835	1887.77	1.02101
1972.05	0.48511	1889.97	1.02101
1974.47	0.4868	1892.18	1.01745
1976.84	0.48629	1894.37	1.01481
1979.26	0.48426	1896.55	1.007
1981.66	0.48266	1898.74	0.99977
1984.04	0.47893	1900.95	1.00103
1986.45	0.47597	1903.13	1.00069
1988.82	0.4764	1905.35	1.02227
1991.22	0.47843	1907.57	1.00723
1993.64	0.48477	1909.8	1.00574
1996.04	0.48866	1912.01	1.0062
1998.45	0.48807	1914.24	1.00631
2000.86	0.49078	1916.44	1.00264
2003.25	0.4901	1918.63	0.99943
2005.65	0.48909	1920.84	1.02192
2008.03	0.48697	1923.05	1.02261
2010.4	0.48807	1925.27	1.0225
2012.82	0.49078	1927.48	1.02227
2015.21	0.49103	1929.68	1.00987
2017.62	0.48926	1931.89	0.99747
2020.05	0.48706	1934.11	0.9961
2022.46	0.48841	1936.34	0.99506
2024.85	0.48976	1938.54	0.98749
2027.24	0.49146	1940.75	1.02192
2029.66	0.48976	1942.96	1.01527
2032.03	0.48942	1945.18	1.01687
2034.45	0.49061	1947.38	1.01756
2036.86	0.49112	1949.57	1.01917
2039.26	0.48951	1951.77	1.01894
2041.67	0.49002	1953.99	1.02089
2044.06	0.48832	1956.17	1.02043
2046.48	0.48968	1958.36	1.02009
2048.89	0.48976	1960.56	1.0202
2051.3	0.48739	1962.74	1.01997
2053.66	0.48672	1964.94	1.01882
2056.07	0.4868	1967.13	1.01584
2058.47	0.48562	1969.32	1.01446
2060.83	0.48841	1971.53	1.01366
2063.22	0.48689	1973.74	1.02284
2065.64	0.4824	1975.92	1.0272
2068.05	0.48562	1978.12	1.02732
2070.41	0.48393	1980.36	1.02801
2072.83	0.48629	1982.57	1.02835
2075.22	0.4857	1984.78	1.0287
2077.62	0.4857	1986.99	1.02674
2080.06	0.48469	1989.2	1.02376
2082.46	0.48511	1991.41	1.02204
2084.89	0.4857	1993.63	1.02388
2087.3	0.48376	1995.86	1.00011
2089.71	0.48274	1998.06	0.97429
2092.1	0.48409	2000.26	0.97268
2094.49	0.48452	2002.45	0.97417
2096.9	0.48393	2004.65	0.97544
2099.31	0.48308	2006.84	0.97612
2101.7	0.48511	2009.04	0.97854
2104.06	0.48393	2011.24	0.9775
2106.44	0.4813	2013.43	0.97371
2108.81	0.48181	2015.65	0.97199
2111.24	0.48139	2017.86	0.96981
2113.63	0.48426	2020.04	0.9682
2116.03	0.48376	2022.25	0.96694
2118.43	0.4835	2024.46	0.9705
2120.84	0.48257	2026.67	0.97326
2123.26	0.48012	2028.87	0.97532
2125.62	0.48206	2031.08	0.97727
2128.02	0.47851	2033.28	0.98083
2130.4	0.47953	2035.48	0.98026
2132.79	0.48274	2037.69	0.97922
2135.21	0.4813	2039.89	0.97532
2137.59	0.48088	2042.09	0.97521
2139.97	0.4802	2044.3	0.97486
2142.36	0.48063	2046.51	0.97578
2144.75	0.48003	2048.72	0.97739
2147.15	0.47902	2050.93	0.97876
2149.57	0.4791	2053.13	0.98014
2151.98	0.48003	2055.35	0.98163
2154.38	0.47986	2057.54	0.98209
2156.78	0.48113	2059.73	0.97968
2159.19	0.48299	2061.94	0.97693
2161.59	0.48181	2064.12	0.97383
2163.99	0.48299	2066.33	0.9705
2166.39	0.48274	2068.54	0.97199
2168.79	0.4835	2070.74	0.96212
2171.22	0.48139	2072.95	0.94318
2173.59	0.48046	2075.17	0.93388
2175.99	0.4791	2077.38	0.9278
2178.4	0.48215	2079.58	0.92355
2180.78	0.48046	2081.78	0.92665
2183.2	0.47944	2083.99	0.95259
2185.57	0.48105	2086.2	0.95707
2187.98	0.4808	2088.4	0.96247
2190.39	0.4808	2090.6	0.9635
2192.78	0.48325	2092.8	0.96752
2195.18	0.48299	2094.98	0.97039
2197.55	0.48003	2097.18	0.97039
2199.96	0.47978	2099.4	0.97268
2202.36	0.48181	2101.6	0.97199
2204.77	0.48164	2103.79	0.97107
2207.13	0.48046	2106	0.97314
2209.52	0.4835	2108.21	0.9744
2211.9	0.48206	2110.39	0.9736
2214.33	0.48418	2112.59	0.96511
2216.74	0.4835	2113.31	0.96074
2219.15	0.48325	2115.49	0.96006
2221.52	0.48367	2117.7	0.96488
2223.94	0.48206	2119.92	0.96706
2226.35	0.47648	2122.11	0.97004
2228.78	0.47327	2124.32	0.97337
2231.19	0.47394	2126.51	0.97486
2233.6	0.4725	2128.72	0.97486
2235.99	0.47521	2130.92	0.97314
2238.41	0.47445	2133.13	0.97165
2240.83	0.4758	2135.32	0.9697
2243.24	0.47479	2137.54	0.96763
2245.64	0.47487	2139.75	0.96855
2248.05	0.47445	2141.93	0.97004
2250.42	0.4747	2144.13	0.96935
2252.83	0.47682	2146.33	0.96866
2255.24	0.47394	2148.54	0.9697
2257.66	0.47437	2150.73	0.97073
2260.07	0.47487	2152.91	0.97073
2262.48	0.47504	2155.11	0.96935
2264.89	0.47555	2157.32	0.95868
2267.28	0.47504	2159.53	0.96074
2269.68	0.47521	2161.74	0.95466
2272.1	0.4764	2163.95	0.93721
2274.5	0.47707	2166.16	0.95099
2276.92	0.47843	2168.38	0.95294
2279.32	0.478	2170.58	0.95696
2281.71	0.47758	2172.78	0.95937
2284.12	0.47919	2174.98	0.96109
2286.54	0.48418	2177.16	0.96407
2288.93	0.4868	2179.33	0.95948
2291.31	0.48604	2181.55	0.95443
2293.69	0.48587	2183.76	0.95432
2296.08	0.48426	2185.97	0.9511
2298.49	0.48697	2188.16	0.94904
2300.89	0.48528	2190.36	0.94949
2303.27	0.48503	2192.56	0.94984
2305.67	0.48756	2194.76	0.95018
2308.05	0.48579	2196.95	0.95455
2310.44	0.48274	2199.15	0.95409
2312.82	0.48782	2201.37	0.95374
2315.22	0.48401	2203.57	0.95041
2317.58	0.48359	2205.8	0.94605
2319.98	0.48418	2208	0.94169
2322.39	0.48604	2210.22	0.94318
2324.78	0.48613	2212.41	0.9379
2327.2	0.48519	2214.62	0.93882
2329.6	0.48156	2216.82	0.93974
2332.01	0.48536	2219.01	0.941
2334.4	0.48503	2221.22	0.94123
2336.81	0.48672	2223.42	0.94238
2339.17	0.48384	2225.62	0.94295
2341.6	0.48299	2227.8	0.93675
2344.02	0.48393	2230.01	0.92792
2346.42	0.48316	2232.24	0.92539
2348.83	0.48249	2234.46	0.9286
2351.19	0.4813	2236.66	0.93101
2353.6	0.48418	2238.87	0.93239
2356.02	0.48037	2241.07	0.93572
2358.41	0.48096	2243.28	0.93928
2360.81	0.48088	2245.47	0.94043
2363.22	0.48198	2247.67	0.94353
2365.62	0.4813	2249.88	0.94135
2367.99	0.48139	2252.1	0.94066
2370.39	0.47834	2254.3	0.93802
2372.79	0.4802	2256.5	0.93274
2375.21	0.48156	2258.7	0.93423
2377.63	0.4824	2260.89	0.93538
2380.04	0.4813	2263.09	0.93561
2382.44	0.48384	2265.29	0.93641
2384.86	0.48316	2267.47	0.93779
2387.26	0.48562	2269.66	0.93951
2389.64	0.48545	2271.87	0.94123
2392.02	0.48443	2274.09	0.941
2394.43	0.4846	2276.28	0.93939
2396.82	0.48494	2278.49	0.93239
2399.24	0.48376	2280.7	0.91632
2401.62	0.48409	2282.92	0.92493
2404.01	0.48316	2285.15	0.92298
2406.43	0.4808	2287.34	0.92206
2408.82	0.47995	2289.54	0.92287
2411.22	0.48037	2291.74	0.92355
2413.64	0.47986	2293.94	0.9247
2416.05	0.48105	2296.16	0.92573
2418.47	0.48274	2298.38	0.92275
2420.86	0.48291	2300.56	0.92126
2423.26	0.48156	2302.76	0.91529
2425.67	0.48376	2304.96	0.90966
2428.07	0.48469	2307.17	0.90668
2430.45	0.48316	2309.37	0.91253
2432.85	0.48291	2311.59	0.91586
2435.26	0.48215	2313.79	0.92195
2437.66	0.4802	2316.01	0.92516
2440.07	0.47995	2318.22	0.92505
2442.47	0.4835	2320.44	0.92929
2444.87	0.48156	2322.63	0.92482
2447.27	0.48333	2324.82	0.91988
2449.67	0.48503	2327.02	0.91862
2452.08	0.48308	2329.23	0.91483
2454.46	0.48426	2331.44	0.91173
2456.86	0.4835	2333.66	0.91035
2459.26	0.48308	2335.87	0.90737
2461.66	0.48409	2338.08	0.9107
2464.05	0.48418	2340.26	0.91437
2466.45	0.48266	2342.46	0.9169
2468.86	0.48469	2344.68	0.92137
2471.25	0.47843	2346.88	0.92309
2473.66	0.47682	2349.09	0.91954
2476.06	0.47783	2351.29	0.9154
2478.46	0.4797	2353.51	0.90989
2480.88	0.48299	2355.74	0.91804
2483.27	0.4808	2357.97	0.92103
2485.65	0.48274	2360.18	0.9208
2488.05	0.48063	2362.38	0.92528
2490.44	0.47902	2364.58	0.92654
2492.84	0.4797	2366.81	0.92941
2495.24	0.48164	2369.01	0.92952
2497.64	0.47716	2371.22	0.92998
2500.05	0.47614	2373.45	0.92975
2502.43	0.47944	2375.64	0.93044
2504.84	0.47783	2377.86	0.92746
2507.22	0.47766	2380.06	0.92792
2509.61	0.47885	2382.28	0.92952
2512.01	0.47716	2384.46	0.93274
2514.44	0.4769	2386.69	0.93618
2516.85	0.48046	2388.89	0.93779
2519.26	0.48139	2391.11	0.93951
2521.68	0.48122	2393.32	0.94261
2524.09	0.47758	2395.53	0.94226
2526.46	0.4775	2397.73	0.94066
2528.84	0.47995	2399.95	0.93779
2531.26	0.47961	2402.17	0.93641
2533.65	0.47995	2404.39	0.93641
2536.05	0.48299	2406.59	0.93228
2538.44	0.48519	2408.79	0.93985
2540.86	0.48426	2411.02	0.94307
2543.26	0.4835	2413.21	0.94399
2688.19	0.47707	2415.42	0.94536
2690.59	0.47817	2417.62	0.94433
2692.98	0.47716	2419.82	0.94157
2695.36	0.47809	2422.03	0.93974
2697.74	0.47834	2424.24	0.93802
2700.16	0.47775	2426.45	0.92941
2702.55	0.4753	2428.66	0.9317
2704.94	0.47623	2430.86	0.93503
2707.36	0.47953	2433.06	0.93595
2709.75	0.47851	2435.25	0.9371
2712.17	0.47665	2437.46	0.93584
2714.57	0.47716	2439.64	0.9371
2716.99	0.47783	2441.83	0.94169
2719.39	0.47555	2444.04	0.94077
2721.78	0.47834	2446.25	0.93848
2724.18	0.47741	2448.48	0.93503
2726.6	0.47851	2450.67	0.93021
2728.99	0.4764	2452.9	0.93205
2731.41	0.48029	2455.12	0.93434
2733.8	0.4791	2457.33	0.93595
2736.18	0.47783	2459.52	0.93767
2738.6	0.47902	2461.74	0.93997
2741.01	0.47775	2463.94	0.94226
2743.4	0.47978	2466.13	0.9402
2745.8	0.47919	2468.3	0.93274
2748.2	0.47826	2470.53	0.93101
2750.58	0.47673	2472.71	0.92654
2753	0.4791	2474.91	0.92413
2755.41	0.47631	2477.09	0.91678
2757.82	0.47724	2479.28	0.91873
2760.19	0.47623	2481.47	0.92206
2762.59	0.47843	2483.7	0.92332
2764.97	0.47783	2485.89	0.9239
2767.36	0.47699	2488.08	0.92642
2769.78	0.47716	2490.28	0.92654
2772.18	0.47513	2492.49	0.91621
2774.57	0.47648	2494.68	0.91185
2776.99	0.47343	2496.86	0.90725
2779.36	0.47504	2499.06	0.90404
2781.77	0.47868	2501.22	0.90324
2784.19	0.47657	2503.4	0.9037
2786.59	0.47606	2505.57	0.90909
2789.01	0.47352	2507.76	0.91242
2791.39	0.47259	2509.97	0.9138
2793.8	0.47479	2512.18	0.91563
2796.18	0.47369	2514.36	0.91552
2798.56	0.47377	2516.52	0.91345
2800.96	0.47115	2518.74	0.91058
		2520.94	0.90473
		2523.16	0.9006
		2525.37	0.89807
		2527.57	0.89658
		2529.77	0.89532
		2531.96	0.89658
		2534.14	0.90083
		2536.34	0.90002
		2538.52	0.8991
		2540.72	0.89601
		2542.9	0.89486
		2545.11	0.89245
		2547.31	0.88981
		2549.52	0.88843
		2551.71	0.88682
		2553.9	0.88751
		2556.1	0.88958
		2558.31	0.89061
		2560.51	0.89141
		2562.71	0.88866
		2564.9	0.92952
		2567.11	0.96717
		2568.67	0.96407
		2570.99	0.99966
		2573.24	1.00792
		2575.47	1.01113
		2577.68	1.01251
		2579.88	1.01102
		2582.08	1.00551
		2584.27	1.00126
		2586.46	1.00241
		2588.65	1.00172
		2590.83	0.99885
		2593.03	1.00011
		2595.23	1.00149
		2597.41	0.99885
		2599.6	1.00034
		2601.81	1.00138
		2603.99	1.00379
		2606.19	1.00654
		2608.37	1.00964
		2610.54	1.00781
		2612.75	1.01194
		2614.94	1.01458
		2617.15	1.01653
		2619.35	1.014
		2621.54	1.01837
		2623.75	1.01733
		2625.95	1.01538
		2628.15	1.0155
		2630.34	1.01618
		2632.52	1.01481
		2634.7	1.01596
		2636.9	1.01481
		2639.1	1.014
		2641.3	1.01699
		2643.49	1.00964
		2645.69	1.007
		2647.89	1.00539
		2650.08	1.00597
		2652.27	1.00505
		2654.46	1.00654
		2656.66	1.007
		2658.85	1.0062
		2661.05	1.00654
		2663.24	1.01079
		2665.44	1.00643
		2667.64	1.00528
		2669.84	1.00562
		2672.03	1.007
		2674.22	1.00723
		2676.42	1.00677
		2678.62	1.00666
		2680.82	1.00654
		2683.01	1.01148
		2685.2	1.00884
		2687.38	1.00494
		2689.58	1.00654
		2691.78	1.00712
		2693.96	1.00608
		2696.16	1.00746
		2698.35	1.00964
		2700.55	1.00964
		2702.75	1.0101
		2704.95	1.00941
		2707.14	1.0093
		2709.32	1.01228
		2711.52	1.01343
		2713.72	1.01205
		2715.92	1.00953
		2718.1	1.00781
		2720.3	1.00803
		2722.5	1.00953
		2724.69	1.00999
		2726.87	1.00976
		2729.05	1.00884
		2731.23	1.0101
		2733.43	1.0093
		2735.63	1.00838
		2737.81	1.00907
		2740	1.01274
		2742.2	1.01274
		2744.4	1.01056
		2746.59	1.01159
		2748.78	1.01274
		2750.98	1.01573
		2753.18	1.01814
		2755.38	1.02101
		2757.57	1.0241
		2759.77	1.02101
		2761.97	1.02468
		2764.16	1.01263
		2766.37	1.00631
		2768.58	1.00046
		2770.79	1.00034
		2773.01	0.99851
		2775.2	0.99506
		2777.4	0.99426
		2779.6	0.99139
		2781.78	0.99024
		2783.99	0.99013
		2786.21	0.98703
		2788.42	0.9837
		2790.62	0.98382
		2792.83	0.98255
		2795.05	0.98554
		2797.26	0.98439
		2799.47	0.98359
		2801.68	0.98416
		2803.89	0.98255
		2805.37	0.98209
		2807.57	0.98003
		2809.78	0.98267
		2812	0.97796
		2814.19	0.98278
		2816.39	0.98221
		2818.61	0.99793
		2820.82	1.00815
		2823.02	1.01205
		2825.22	1.01148
		2827.41	1.01022
		2829.6	1.00918
		2831.8	1.00964
		2833.98	1.00781
		2836.18	1.00723
		2838.38	1.00769
		2840.57	1.00769
		2842.75	1.00689
		2844.94	1.00735
		2847.12	1.00666
		2849.32	1.00631
		2851.52	1.00574
		2853.72	1.00161
		2855.91	0.99874
		2858.12	0.99736
		2860.32	0.99759
		2862.51	0.99598
		2864.71	0.99449
		2866.91	0.99506
		2869.1	0.99483
		2871.3	0.99552
		2873.48	0.99713
		2875.67	0.99713
		2877.87	0.99644
		2880.07	0.99656
		2882.27	0.99529
		2884.46	0.99415
		2886.66	0.99552
		2888.87	0.99334
		2891.08	0.99139
		2893.3	0.9876
		2895.5	0.98726
		2897.72	0.98565
		2899.93	0.98646
		2902.15	0.98462
		2904.36	0.98049
		2906.56	0.97876
		2908.77	0.97417
		2910.99	0.96453
		2913.2	0.95902
		2915.4	0.95856
		2917.61	0.95787
		2919.83	0.95742
		2922.04	0.95546
		2924.26	0.9534
		2926.47	0.96143
		2928.68	0.9682
		2930.89	0.97819
		2933.09	0.98726
		2935.3	0.98921
		2937.52	0.98933
		2939.73	0.98944
		2941.93	0.9876
		2944.13	0.98944
		2946.35	0.98852
		2948.56	0.98955
		2950.77	0.98818
		2952.97	0.98795
		2955.17	0.99024
		2957.37	0.99047
		2959.58	0.99082
		2961.81	0.99036
		2964.01	0.98783
		2966.21	0.98783
		2968.42	0.98669
		2970.64	0.9876
		2972.84	0.98726
		2975.05	0.98841
		2977.27	0.98829
		2979.49	0.98772
		2981.7	0.98669
		2983.91	0.98404
		2986.11	0.98313
		2988.32	0.98439
		2990.53	0.98255
		2992.75	0.98106
		2994.95	0.97808
		2997.14	0.97957
		2999.34	0.98175
		3001.57	0.98244
		3003.79	0.9845
		3006.03	0.98669
		3008.26	0.98588
		3010.48	0.98531
		3012.71	0.98485
		3014.93	0.98267
		3017.14	0.98118
		3019.35	0.98129
		3021.57	0.98209
		3023.78	0.98278
		3025.99	0.97968
		3028.22	1.0093
		3030.47	1.02514
		3032.7	1.03363
		3034.91	1.03949
		3037.14	1.03478
		3039.34	1.02468
		3041.57	1.02491
		3043.77	1.02686
		3045.99	1.02215
		3048.2	1.02032
		3050.41	1.02491
		3052.64	1.02732
		3054.83	1.02789
		3057.05	1.03248
		3059.27	1.03352
		3061.51	1.02973
		3063.72	1.02606
		3065.96	1.02927
		3068.19	1.0318
		3070.4	1.03007
		3072.63	1.03007
		3074.84	1.03157
		3077.06	1.03007
		3079.26	1.02468
		3081.48	1.02307
		3083.69	1.02284
		3085.91	1.02893
		3088.12	1.02709
		3090.33	1.02617
		3092.54	1.02629
		3094.76	1.02273
		3096.96	1.02192
		3099.18	1.0241
		3101.39	1.02307
		3103.6	1.01148
		3105.82	1.01113
		3108.05	1.01136
		3110.25	1.007
		3112.48	1.00046
		3114.71	0.99759
		3116.91	0.9969
		3119.12	0.99449
		3121.35	0.9938
		3123.68	0.99438
		3125.9	0.99334
		3128.13	0.99059
		3130.36	0.98875
		3132.58	0.98703
		3134.79	0.98691
		3136.99	0.986
		3139.21	0.98657
		3141.45	0.98806
		3143.68	0.98703
		3145.89	0.98646
		3148.12	0.9907
		3150.32	0.98772
		3152.53	0.98657
		3154.74	0.9938
		3156.94	0.9977
		3159.15	1.00023
		3161.37	0.99977
		3163.56	1
		3165.77	0.99897
		3167.98	0.99495
		3170.22	1.00241
		3172.43	1.01067
		3174.64	1.01515
		3176.86	1.0186
		3179.07	1.01997
		3181.27	1.0194
		3183.48	1.01963
		3185.7	1.02112
		3187.9	1.01814
		3190.1	1.01722
		3192.32	0.99311
		3194.53	0.99575
		3196.74	1.00253
		3198.95	1.00023
		3201.15	1.00539
		3203.37	1.00597
		3205.56	1.00872
		3207.79	1.00574
		3210	1.00826
		3212.2	1.00964
		3214.41	1.00803
		3216.63	1.00746
		3218.84	1.00574
		3221.04	1.0062
		3223.26	1.00574
		3225.47	1.0031
		3227.66	1.00126
		3229.88	1.00115
		3232.08	1.00069
		3234.29	1.00069
		3236.49	1.00321
		3238.7	1.0031
		3240.92	1.00046
		3243.13	1.00069
		3245.34	1.00735
		3247.56	1.03857
		3249.76	1.0427
		3251.96	1.04236
		3254.18	1.04167
		3256.38	1.04431
		3258.57	1.04419
		3260.76	1.04557
		3262.97	1.04201
		3265.17	1.04144
		3267.37	1.03891
		3269.58	1.04247
		3271.8	1.03983
		3274	1.04649
		3276.2	1.04465
		3278.39	1.045
		3280.59	1.04603
		3282.77	1.04362
		3284.97	1.0435
		3287.15	1.04293
		3289.36	1.04316
		3291.58	1.0404
		3293.77	1.03857
		3295.99	1.04213
		3298.2	1.04408
		3300.4	1.04419
		3302.62	1.04213
		3304.83	1.04155
		3307.03	1.04132
		3309.23	1.03903
		3311.42	1.04385
		3313.64	1.03983
		3315.84	1.04109
		3318.02	1.03822
		3320.21	1.04213
		3322.41	1.03673
		3324.62	1.04006
		3326.84	1.04385
		3329.04	1.0388
		3331.23	1.03662
		3333.42	1.03834
		3335.62	1.0388
		3337.81	1.02858
		3340.02	1.03685
		3342.24	1.03708
		3344.43	1.03202
		3346.63	1.03157
		3348.86	1.02916
		3351.06	1.02652
		3353.28	1.02468
		3355.49	1.02433
		3357.69	1.03248
		3359.89	1.03581
		3362.08	1.03593
		3364.28	1.03535
		3366.49	1.03466
		3368.71	1.03202
		3370.91	1.03248
		3373.12	1.03145
		3375.34	1.03271
		3377.53	1.0326
		3379.73	1.03088
		3381.94	1.02606
		3384.15	1.01664
		3386.35	1.0186
		3388.54	1.02055
		3390.75	1.01905
		3392.96	1.01825
		3395.16	1.01802
		3397.37	1.0171
		3399.58	1.01722
		3401.79	1.00953
		3404	1.00505
		3406.22	1.00115
		3408.43	0.99747
		3410.66	1.00298
		3412.89	1.0039
		3415.13	1.00184
		3417.35	1.00494
		3419.58	1.00494
		3421.8	1.00517
		3424.01	1.00253
		3426.22	1.00241
		3428.46	1.00161
		3430.68	0.99943
		3432.91	0.99621
		3435.11	1.00402
		3437.32	1.00436
		3439.53	1.01905
		3441.73	1.03639
		3443.95	1.04144
		3446.13	1.04086
		3448.33	1.0404
		3450.53	1.0334
		3452.73	1.03225
		3454.95	1.02124
		3457.17	1.00608
		3459.37	0.98691
		3461.6	0.98714
		3463.82	1.00287
		3466.04	1.00987
		3468.26	1.01458
		3470.45	1.01641
		3472.67	1.01951
		3474.88	1.01917
		3477.08	1.00654
		3479.29	0.99644
		3481.52	0.98623
		3483.73	0.98244
		3485.94	0.98611
		3488.15	0.98691
		3490.37	0.98898
		3492.59	0.98806
		3494.82	0.99139
		3497.05	0.99254
		3499.27	0.96522
		3501.5	0.98829
		3503.73	0.98955
		3505.96	0.98852
		3508.19	0.98737
		3510.42	0.98749
		3512.63	0.98875
		3514.87	0.98783
		3517.08	0.9868
		3519.3	0.98818
		3521.53	0.98818
		3523.73	0.98841
		3525.95	0.98864
		3528.14	0.99036
		3530.36	0.99438
		3532.56	1.00735
		3534.76	1.02146
		3536.96	1.02686
		3539.17	1.0287
		3541.36	1.02847
		3543.56	1.0303
		3545.77	1.0295
		3547.97	1.03501
		3550.18	1.03708
		3552.38	1.03432
		3554.57	1.02961
		3556.75	1.01331
		3558.95	1.01527
		3561.16	1.02732
		3563.37	1.01171
		3565.57	1.00333
		3567.78	0.99621
		3569.97	0.993
		3572.19	0.986
		3574.4	0.98531
		3576.62	0.9837
		3578.83	0.97888
		3581.03	0.97647
		3583.22	0.97911
		3585.42	0.97911
		3587.64	0.97808
		3589.85	0.97727
		3592.05	0.97394
		3594.28	0.97016
		3596.66	0.97188
		3599.05	0.97953
		3601.43	0.97437
		3603.82	0.9715
		3606.22	0.96863
		3608.6	0.96679
		3610.96	0.98053
		3613.36	0.97938
		3615.75	0.97881
		3618.05	0.97766
		3620.41	0.97812
		3622.79	0.9865
		3625.2	0.99828
		3627.61	1.05028
		3629.99	1.066
		3632.39	1.05372
		3634.81	1.05326
		3637.18	1.05154
		3639.52	1.05234
		3641.96	1.05211
		3644.35	1.0536
		3646.77	1.05108
		3649.19	1.04764
		3651.58	1.0458
		3653.97	1.04362
		3656.38	1.04488
		3658.78	1.04775
		3661.19	1.04787
		3663.6	1.05441
		3665.98	1.0551
		3668.38	1.04683
		3670.79	1.0458
		3673.19	1.03994
		3675.59	1.04477
		3677.99	1.04764
		3680.37	1.04775
		3682.78	1.04408
		3685.19	1.04522
		3687.58	1.04511
		3689.99	1.04178
		3692.4	1.03306
		3694.79	1.03604
		3697.2	1.01905
		3699.62	1.01504
		3702.04	1.01423
		3704.43	1.01653
		3706.84	1.0171
		3709.23	1.0155
		3711.64	1.0132
		3714.03	1.01217
		3716.45	1.01331
		3718.87	1.01377
		3721.26	1.01125
		3723.65	1.01125
		3726.04	1.00712
		3728.47	1.00608
		3730.88	1.00884
		3733.3	1.01251
		3735.68	1.01871
		3738.07	1.01997
		3740.5	1.01722
		3742.91	1.01573
		3745.29	1.01871
		3747.7	1.01377
		3750.1	1.01607
		3752.52	1.03122
		3754.9	1.03088
		3757.31	1.02973
		3759.72	1.02824
		3762.11	1.0272
		3764.5	1.02835
		3766.87	1.03053
		3769.27	1.02158
		3771.68	1.0233
		3774.06	1.02847
		3776.46	1.02307
		3778.86	1.02502
		3781.26	1.02697
		3783.67	1.02697
		3786.1	1.02594
		3788.51	1.02342
		3790.93	1.01802
		3793.37	1.01331
		3795.75	1.01297
		3798.17	1.01492
		3800.59	1.0163
		3803.01	1.01986
		3805.38	1.01745
		3807.8	1.01446
		3810.18	1.0155
		3812.57	1.0241
		3814.95	1.02514
		3817.36	1.01963
		3819.74	1.01894
		3822.16	1.01882
		3824.58	1.01733
		3826.95	1.01653
		3829.39	1.0132
		3831.81	1.00999
		3834.22	1.01263
		3836.62	1.01148
		3839.02	1.01331
		3841.43	1.02112
		3843.8	1.0202
		3846.18	1.01768
		3848.58	1.01653
		3850.98	1.01573
		3853.4	1.01469
		3855.82	1.01412
		3858.22	1.01504
		3860.63	1.02353
		3863.05	1.01802
		3865.44	1.01641
		3867.88	1.01871
		3870.25	1.02215
		3872.64	1.02043
		3875.04	1.01527
		3877.43	1.01561
		3879.85	1.01687
		3882.25	1.01791
		3884.64	1.0194
		3887.06	1.01814
		3889.43	1.01664
		3891.84	1.01814
		3894.28	1.02101
		3896.68	1.02135
		3899.1	1.01641
		3901.53	1.01412
		3903.96	1.01469
		3906.39	1.01527
		3908.79	1.01251
		3911.19	1.01067
		3913.57	1.00287
		3915.99	1.00861
		3918.39	1.00907
		3920.79	1.007
		3923.21	1.00367
		3925.64	1.00448
		3928.01	1.0039
		3930.44	1.00574
		3932.85	1.00321
		3935.28	1.01067
		3937.69	1.01022
		3940.11	1.01573
		3942.51	1.01309
		3944.92	1.01435
		3947.34	1.01469
		3949.74	1.014
		3952.18	1.01343
		3954.59	1.0155
		3957	1.01573
		3959.41	1.01538
		3961.82	1.01389
		3964.24	1.01297
		3966.62	1.01263
		3969.05	1.01331
		3971.46	1.01469
		3973.86	1.01423
		3976.27	1.01905
		3978.68	1.0155
		3981.08	1.01584
		3983.48	1.01756
		3985.92	1.01791
		3988.33	1.01756
		3990.75	1.01573
		3993.18	1.01354
		3995.58	1.01022
		3998	1.00803
		4000.39	1.00781
		4002.83	1.01136
		4005.24	1.01377
		4007.67	1.01286
		4010.09	1.01515
		4012.52	1.01641
		4014.93	1.01722
		4017.36	1.01423
		4019.74	1.01148
		4022.16	1.00999
		4024.51	1.00964
		4026.9	1.00608
		4029.33	1.00184
		4031.75	0.99989
		4034.15	0.99897
		4036.57	1.00298
		4038.99	1.00494
		4041.39	1.00436
		4043.85	1.00356
		4046.26	1.0031
		4048.69	1.00333
		4051.1	1.00976
		4053.44	1.0124
		4055.84	1.01446
		4058.24	1.01435
		4060.64	1.01584
		4063.05	1.01653
		4065.46	1.0194
		4067.85	1.01837
		4070.24	1.01963
		4072.6	1.01963
		4074.98	1.01974
		4077.39	1.01905
		4079.77	1.02009
		4082.18	1.01745
		4084.59	1.01653
		4087.04	1.01848
		4089.46	1.01722
		4091.9	1.01573
		4094.34	1.01768
		4096.77	1.01653
		4099.19	1.01699
		4101.6	1.01297
		4104	1.01435
		4106.43	1.01446
		4108.81	1.01584
		4111.23	1.01458
		4113.64	1.01481
		4116.07	1.01687
		4118.5	1.01653
		4120.92	1.01905
		4123.36	1.01997
		4125.79	1.02112
		4128.21	1.02399
		4130.61	1.02399
		4133.03	1.02135
		4135.42	1.02032
		4137.8	1.02319
		4140.18	1.01997
		4142.62	1.00103
		4145.03	0.98944
		4147.43	0.98244
		4149.81	0.97681
		4152.27	0.97291
		4154.66	0.99862
		4157.08	1.01309
		4159.47	1.02124
		4161.91	1.02342
		4164.33	1.02319
		4166.76	1.01745
		4169.2	1.02296
		4171.62	1.00872
		4174.03	1.00689
		4176.4	1.0132
		4178.81	1.01446
		4181.2	1.00872
		4183.59	1.01274
		4186.01	1.01102
		4188.42	1.00803
		4190.79	1.00631
		4193.18	1.00574
		4195.58	1.01079
		4197.96	1.00666
		4200.35	1.01102
		4202.75	1.01263
		4205.16	1.01423
		4207.54	1.02055
		4209.94	1.01756
		4212.35	1.01561
		4214.75	1.01331
		4217.14	1.0171
		4219.55	1.01664
		4221.92	1.01963
		4224.29	1.01492
		4226.68	1.01194
		4229.06	1.01182
		4231.47	1.00999
		4233.87	1.00918
		4236.25	1.01205
		4238.64	1.01917
		4241.05	1.02227
		4243.45	1.02766
		4245.84	1.03076
		4248.23	1.02192
		4250.62	1.02227
		4253.02	1.02445
		4255.42	1.01676
		4257.85	1.01366
		4260.26	1.01331
		4262.66	1.01205
		4265.03	1.01309
		4267.44	1.01699
		4269.85	1.01573
		4272.21	1.01389
		4274.63	1.01366
		4277.03	1.02055
		4279.4	1.02273
		4281.79	1.01928
		4284.19	1.01928
		4286.58	1.02009
		4288.98	1.01837
		4291.37	1.01986
		4293.77	1.02101
		4296.16	1.01905
		4298.58	1.01596
		4300.98	1.01515
		4303.4	1.01573
		4305.81	1.01561
		4308.21	1.01699
		4310.58	1.01733
		4312.99	1.01561
		4315.4	1.01538
		4317.81	1.01182
		4320.18	1.01366
		4322.62	1.01079
		4325.04	1.01584
		4327.41	1.01538
		4329.81	1.0132
		4332.25	1.01297
		4334.64	1.0109
		4337.03	1.00907
		4339.44	1.00689
		4341.85	1.02009
		4344.25	1.01905
		4346.65	1.01963
		4349.03	1.01217
		4351.42	1.01354
		4353.78	1.0155
		4356.19	1.01515
		4358.61	1.01699
		4361.01	1.01768
		4363.43	1.01905
		4365.84	1.01825
		4368.25	1.01779
		4370.63	1.02296
		4373.05	1.02089
		4375.45	1.01837
		4377.84	1.01768
		4380.2	1.01848
		4382.6	1.0233
		4385	1.01974
		4387.4	1.01687
		4389.78	1.01928
		4392.18	1.0225
		4394.58	1.01825
		4396.99	1.01882
		4399.39	1.01699
		4401.81	1.01779
		4404.22	1.01894
		4406.59	1.02043
		4408.95	1.02124
		4411.36	1.01917
		4413.77	1.01802
		4416.17	1.0023
		4418.54	1.02146
		4420.95	1.0396
		4423.37	1.04178
		4425.77	1.04431
		4428.17	1.04477
		4430.54	1.04511
		4432.93	1.04603
		4435.33	1.04614
		4437.73	1.0458
		4440.15	1.04373
		4442.54	1.04454
		4444.93	1.04741
		4447.32	1.04741
		4449.72	1.04982
		4452.11	1.04787
		4454.5	1.04718
		4456.89	1.04844
		4459.3	1.04764
		4461.71	1.0497
		4464.11	1.04545
		4466.48	1.04224
		4468.87	1.04419
[truncated: 735 more rows]

## Sheet: Figure 1f-1h
Summary of the stability characterization
f: moisture stability									g: thermal stability									h: MPP &light stability
Time(h)	2D (%RH≥85)	Time(h,normalized value)	2D (%RH<85)	Time(h)	3D	Time(h)	Our work		Time(h)	2D (T≥85)	Time(h)	2D (T<85)	Time(h)	3D	Time(h)	Our work		Time(h)	2D MPP	Time(h)	2D Light	Time(h)	3D MPP	Time(h)	Our work
144	0.75	1200	0.9381	1000	0.9	4394	0.92		60	0.5626	600	0.8	1000	0.95	5376	1.00387		500	0.95	72	0.811	1500	0.98	6374.78	1.01653
1000	0.77	552	0.99	100	0.86				1500	0.97	600	0.77	1300	0.8				360	0.96	600	0.76	400	0.9
24	0.81	1000	0.4	1008	0.8				1500	0.78	576	0.96	500	0.9				10	0.952	600	0.79	500	0.9
24	0.45	1000	0.9	1300	0.8				360	0.88	500	1	1000	0.8				500	0.95	2050	0.7	500	0.9
300	0.8	1000	0.9						1600	0.9	500	0.65	1072	0.8				60	0	1100	0.962	450	0.85
		500	0.93						16	0.55	720	0.8						1000	0.871	360	0.92	1370	0.95
		500	0.7						16	0.85	360	0.86						800	0.95	500	0.1486
		1200	0.9						558	0.957	740	0.94						4.5	0.807	740	0.94
		960	0.7						2400	0.93	360	0.9								66	0.88
		960	0.97						800	0.9	360	0.94								350	0.94
		960	0.9						100	0.8	68	0.744
		1340	0.9						540	0.85
		720	0.9						480	0.9
		1000	0.75						800	0.9
		120	0.63
		960	0.9
		200	0.96
		1300	0.88
		4680	0.938
		2400	0.9
		1080	0.94
		960	0.98
		47.5	0.89
		744	0.22
		1440	0.9
		800	1
		1248	0.947
		900	0.85
		840	0.8
									4500	0.97								5200	1

## Sheet: Figure 2a
Time(s)	PDMA	Time(s)	CDMA
1	0.00176	0	0.00156
4	0.00172	3	0.00154
7	18.02	6	20.2807
10	17.2651	9	20.2842
13	17.2523	12	20.2757
16	17.256	15	20.2799
19	17.2565	18	20.2645
22	17.249	21	20.2521
25	17.2665	24	20.2502
28	17.2683	27	20.2811
31	17.2945	30	20.2838
34	17.3202	33	20.2426
37	17.3337	36	20.2133
40	17.32	39	20.2606
43	17.3164	42	20.2106
46	17.3231	45	20.2408
49	17.3221	48	20.2192
52	17.3676	51	20.2585
55	17.3474	54	20.236
58	17.3398	57	20.2556
61	17.3547	60	20.2361
64	17.3513	63	20.2743
67	17.3623	66	20.2772
70	17.3954	69	20.2781
73	17.4145	72	20.2289
76	17.4005	75	20.2652
79	17.4189	78	20.2358
82	17.3871	81	20.2528
85	17.4049	84	20.2396
88	17.3989	87	20.2313
91	17.4103	90	20.2456
94	17.3811	93	20.2343
97	17.4062	96	20.2197
100	17.3957	99	20.2484
103	17.4045	102	20.222
106	17.3891	105	20.248
109	17.3943	108	20.2508
112	17.3866	111	20.2182
115	17.389	114	20.2437
118	17.3877	117	20.2322
121	17.4026	120	20.1962
124	17.4107	123	20.2316
127	17.4176	126	20.289
130	17.3867	129	20.3036
133	17.4015	132	20.3173
136	17.4052	135	20.2876
139	17.4004	138	20.3055
142	17.4107	141	20.3071
145	17.4209	144	20.3328
148	17.4206	147	20.3031
151	17.4129	150	20.2833
154	17.4205	153	20.2882
157	17.4222	156	20.2856
160	17.4542	159	20.2712
163	17.4481	162	20.261
166	17.4251	165	20.3108
169	17.4709	168	20.3065
172	17.4617	171	20.2849
175	17.446	174	20.3047
178	17.4747	177	20.2735
181	17.447	180	20.2962
184	17.4494	183	20.2645
187	17.4843	186	20.2886
190	17.4773	189	20.2621
193	17.4774	192	20.2851
196	17.4776	195	20.2793
199	17.4646	198	20.2818
202	17.4767	201	20.2647
205	17.4816	204	20.2438
208	17.4632	207	20.2957
211	17.4889	210	20.3127
214	17.5323	213	20.2672
217	17.5072	216	20.2848
220	17.5197	219	20.2765
223	17.4996	222	20.3171
226	17.5038	225	20.285
229	17.5527	228	20.317
232	17.5354	231	20.296
235	17.5417	234	20.2936
238	17.5418	237	20.2704
241	17.5522	240	20.3134
244	17.5258	243	20.274
247	17.533	246	20.2917
250	17.5545	249	20.2886
253	17.55	252	20.3186
256	17.5504	255	20.2952
259	17.5599	258	20.2821
262	17.5965	261	20.2857
265	17.6341	264	20.2825
268	17.5877	267	20.3134
271	17.5812	270	20.2932
274	17.6037	273	20.2917
277	17.5763	276	20.3188
280	17.5891	279	20.3232
283	17.6111	282	20.3228
286	17.6041	285	20.3313
289	17.5959	288	20.3088
292	17.5847	291	20.306
295	17.5954	294	20.2981
298	17.6141	297	20.2622
301	17.6043	300	20.2648
304	17.595	303	20.2888
307	17.5706	306	20.3144
310	17.6111	309	20.2892
313	17.5898	312	20.2745
316	17.6603	315	20.3331
319	17.6018	318	20.3151
322	17.6026	321	20.3037
325	17.6101	324	20.2943
328	17.6197	327	20.3343
331	17.6089	330	20.2717
334	17.6202	333	20.3019
337	17.5826	336	20.2723
340	17.6233	339	20.3
343	17.5983	342	20.308
346	17.615	345	20.2646
349	17.6183	348	20.29
352	17.6072	351	20.307
355	17.597	354	20.2764
358	17.6152	357	20.3067
361	17.6233	360	20.2957
364	17.6137	363	20.289
367	17.6359	366	20.3047
370	17.6419	369	20.2972
373	17.6197	372	20.3047
376	17.631	375	20.2952
379	17.6109	378	20.3045
382	17.637	381	20.2765
385	17.6233	384	20.3105
388	17.6462	387	20.3282
391	17.6253	390	20.2805
394	17.6156	393	20.3146
397	17.6396	396	20.2881
400	17.6233	399	20.2979
403	17.644	402	20.2609
406	17.6553	405	20.3074
409	17.64	408	20.2943
412	17.6331	411	20.2695
415	17.6452	414	20.2862
418	17.6397	417	20.3049
421	17.6412	420	20.2793
424	17.6574	423	20.2969
427	17.6497	426	20.2861
430	17.6316	429	20.2731
433	17.6479	432	20.2762
436	17.686	435	20.2676
439	17.6587	438	20.2927
442	17.6507	441	20.2947
445	17.6464	444	20.2756
448	17.649	447	20.299
451	17.6455	450	20.2912
454	17.6443	453	20.2674
457	17.6886	456	20.305
460	17.6763	459	20.2595
463	17.6835	462	20.2855
466	17.679	465	20.295
469	17.6722	468	20.2866
472	17.6841	471	20.2957
475	17.6878	474	20.2923
478	17.6916	477	20.27
481	17.6591	480	20.3065
484	17.6716	483	20.2771
487	17.6929	486	20.3025
490	17.6626	489	20.2834
493	17.6765	492	20.2787
496	17.6888	495	20.2782
499	17.6637	498	20.3112
502	17.6852	501	20.2553
505	17.68	504	20.2862
508	17.727	507	20.2831
511	17.7151	510	20.3103
514	17.6771	513	20.2857
517	17.6781	516	20.3087
520	17.6943	519	20.3092
523	17.7051	522	20.2812
526	17.7105	525	20.2729
529	17.7576	528	20.2975
532	17.7232	531	20.2894
535	17.7446	534	20.2613
538	17.7378	537	20.2908
541	17.7764	540	20.256
544	17.756	543	20.281
547	17.7333	546	20.3043
550	17.7671	549	20.262
553	17.7711	552	20.2601
556	17.7711	555	20.2805
559	17.7862	558	20.2655
562	17.7743	561	20.2629
565	17.7434	564	20.2697
568	17.7539	567	20.2616
571	17.7581	570	20.3259
574	17.7569	573	20.291
577	17.7186	576	20.2677
580	17.7344	579	20.3082
583	17.7569	582	20.2537
586	17.7263	585	20.2753
589	17.7415	588	20.3069
592	17.73	591	20.2676
--	--	594	20.3071
--	--	597	20.284
--	--	600	20.2694
--	--		20.2931
--	--		20.2736
--	--		20.2865
--	--		20.2463
--	--
--	--
--	--
--	--
--	--
--	--
--	--
--	--
--	--
--	--
--	--
--	--
--	--
--	--
--	--
--	--
--	--
--	--
--	--
--	--

## Sheet: Figure 2b
Volt (V)	J (mA/cm^2)	J (mA/cm^2)	J (mA/cm^2)	J (mA/cm^2)	J (mA/cm^2)	J (mA/cm^2)	J (mA/cm^2)	J (mA/cm^2)	J (mA/cm^2)	J (mA/cm^2)	J (mA/cm^2)	J (mA/cm^2)	J (mA/cm^2)	J (mA/cm^2)	Time (s)	PCE(%)
1.3	-89.1611	-87.6867	-86.2592	-85.7516	-84.9147	-85.3238	-83.5995	-89.1611	-82.9663	-83.3276	-83.2398	-86.2894	-82.6945	-83.2377	0	18.9598
1.28	-71.5899	-70.1527	-68.8063	-68.3116	-67.5564	-67.8589	-66.366	-71.5899	-65.769	-66.0525	-65.937	-68.6951	-65.4748	-65.9139	900	18.9686
1.26	-57.1599	-55.8291	-54.6037	-54.1536	-53.4705	-53.7229	-52.5009	-57.1599	-51.966	-52.197	-52.0831	-54.4189	-51.6787	-52.043	1800	19.017
1.24	-42.842	-41.6121	-40.5009	-40.0884	-39.4846	-39.673	-38.5983	-42.842	-38.1172	-38.2893	-38.173	-40.2396	-37.8335	-38.1144	2700	19.0222
1.22	-30.1405	-29.0279	-28.0491	-27.6781	-27.1507	-27.2905	-26.3973	-30.1405	-25.971	-26.0949	-25.9813	-27.7261	-25.7017	-25.9124	3600	19.0626
1.2	-19.1822	-18.1954	-17.3603	-17.0309	-16.582	-16.6843	-15.9605	-19.1822	-15.5888	-15.6783	-15.5685	-17.0015	-15.3433	-15.4946	4500	19.0749
1.18	-9.95775	-9.10574	-8.40716	-8.12753	-7.75309	-7.82442	-7.24782	-9.95775	-6.93308	-6.99249	-6.89319	-8.0475	-6.72001	-6.81958	5400	19.1112
1.16	-2.37622	-1.66759	-1.09553	-0.86497	-0.55918	-0.60781	-0.09249	-2.37622	0.18457	0.14044	0.23104	-0.7566	0.35931	0.29447	6300	19.0584
1.14	3.70371	4.28095	4.73002	4.91859	5.1685	5.13146	5.48722	3.70371	5.72375	5.68322	5.76641	5.04337	5.8598	5.81501	7200	19.1006
1.12	8.34465	8.80018	9.14303	9.29232	9.48717	9.46197	9.72851	8.34465	9.92705	9.88415	9.95793	9.40645	10.0212	9.99066	8100	18.9892
1.1	11.8523	12.1968	12.4579	12.5677	12.7203	12.7008	12.9037	11.8523	13.0727	13.0228	13.091	12.6647	13.1297	13.1052	9000	19.0798
1.08	14.4108	14.6641	14.8503	14.9315	15.0543	15.036	15.1909	14.4108	15.3345	15.275	15.3362	15.0175	15.3601	15.3358	10000	19.0649
1.06	16.2029	16.3859	16.5081	16.5666	16.6632	16.6501	16.7735	16.2029	16.8794	16.82	16.8734	16.6382	16.8839	16.8636		--
1.04	17.4446	17.5717	17.6501	17.6903	17.7634	17.762	17.8525	17.4446	17.93	17.8711	17.9215	17.7358	17.9145	17.9038		--
1.02	18.2895	18.3687	18.4238	18.4453	18.5047	18.5054	18.5671	18.2895	18.6341	18.5731	18.6212	18.4748	18.6042	18.5959		--
1	18.8518	18.8957	18.9392	18.948	18.9963	19.0016	19.0419	18.8518	19.0905	19.0378	19.0799	18.9687	19.0591	19.0442		--
0.98	19.22	19.2398	19.2766	19.2794	19.3191	19.3316	19.3446	19.22	19.3904	19.3405	19.3858	19.2882	19.348	19.3348		--
0.96	19.4633	19.4655	19.4918	19.4941	19.5239	19.5382	19.5411	19.4633	19.5861	19.5274	19.5792	19.4861	19.5325	19.5192
0.94	19.6115	19.6087	19.6298	19.6271	19.6515	19.6642	19.6603	19.6115	19.7111	19.6501	19.6973	19.6199	19.6562	19.6301
0.92	19.7048	19.6995	19.7192	19.7121	19.7393	19.7531	19.7478	19.7048	19.791	19.7307	19.7795	19.702	19.7354	19.7051
0.9	19.7713	19.7643	19.7779	19.7729	19.7983	19.814	19.8031	19.7713	19.8506	19.7855	19.8323	19.7519	19.7857	19.7657
0.88	19.8202	19.8162	19.8227	19.8187	19.8378	19.8468	19.8419	19.8202	19.8866	19.8227	19.866	19.7864	19.8247	19.8065
0.86	19.8507	19.8473	19.8585	19.8504	19.87	19.8732	19.868	19.8507	19.9139	19.8578	19.8974	19.82	19.8579	19.8329
0.84	19.8792	19.8663	19.8861	19.8729	19.8994	19.8998	19.8995	19.8792	19.941	19.8839	19.9237	19.8435	19.8803	19.8558
0.82	19.909	19.8897	19.9048	19.8963	19.917	19.9225	19.9245	19.909	19.9618	19.9085	19.9413	19.8612	19.9021	19.8753
0.8	19.9347	19.914	19.9202	19.915	19.9295	19.9387	19.946	19.9347	19.9855	19.9293	19.9611	19.8785	19.9278	19.8871
0.78	19.9562	19.9285	19.9358	19.9319	19.9478	19.9668	19.9687	19.9562	20.0128	19.9457	19.9794	19.896	19.9531	19.9043
0.76	19.9777	19.9464	19.953	19.9479	19.9717	19.9988	19.991	19.9777	20.0306	19.963	20.0014	19.9096	19.9742	19.9298
0.74	19.9997	19.975	19.9699	19.972	19.9923	20.0212	20.0076	19.9997	20.0495	19.9858	20.0309	19.9328	19.995	19.9536
0.72	20.0164	19.9982	19.9889	19.9912	20.0153	20.0378	20.0258	20.0164	20.0736	20.0006	20.0566	19.9589	20.013	19.9699
0.7	20.0301	20.0212	20.0097	20.0091	20.0351	20.0603	20.0464	20.0301	20.0832	20.0163	20.082	19.9777	20.027	19.9864
0.68	20.0482	20.0471	20.0273	20.0239	20.0529	20.0777	20.0631	20.0482	20.0963	20.0372	20.1113	19.9926	20.0378	20.0002
0.66	20.066	20.0679	20.0423	20.0434	20.0664	20.091	20.0757	20.066	20.116	20.0544	20.1314	20.0131	20.0486	20.0103
0.64	20.0875	20.091	20.0591	20.0615	20.0764	20.1022	20.0931	20.0875	20.1279	20.068	20.1472	20.0243	20.0671	20.0197
0.62	20.1053	20.1173	20.0771	20.0829	20.0848	20.1168	20.1072	20.1053	20.1338	20.081	20.1677	20.0306	20.0845	20.035
0.6	20.1214	20.1316	20.0961	20.0957	20.0998	20.1275	20.1192	20.1214	20.152	20.0948	20.1873	20.0428	20.0964	20.0474
0.58	20.1328	20.1411	20.1143	20.1065	20.1073	20.1363	20.1375	20.1328	20.1626	20.0988	20.2029	20.0594	20.1116	20.0568
0.56	20.1463	20.159	20.129	20.1189	20.1154	20.15	20.1502	20.1463	20.1742	20.1082	20.2194	20.068	20.1248	20.0653
0.54	20.1506	20.1719	20.145	20.1297	20.1327	20.1694	20.1563	20.1506	20.1843	20.116	20.2364	20.0788	20.1278	20.0801
0.52	20.1586	20.1824	20.1542	20.1358	20.1532	20.1821	20.1645	20.1586	20.195	20.1289	20.2468	20.0964	20.1331	20.0904
0.5	20.1717	20.1926	20.1599	20.1441	20.1654	20.1952	20.1744	20.1717	20.2003	20.1422	20.2562	20.109	20.1425	20.1041
0.48	20.1887	20.2091	20.1662	20.1588	20.1748	20.2055	20.1794	20.1887	20.2079	20.1618	20.2603	20.1106	20.1506	20.1119
0.46	20.1987	20.2186	20.1791	20.1655	20.1859	20.2093	20.1894	20.1987	20.2166	20.1735	20.2628	20.1188	20.1618	20.1213
0.44	20.2141	20.2232	20.1873	20.1719	20.1923	20.2135	20.1936	20.2141	20.2324	20.1828	20.267	20.129	20.1745	20.1295
0.42	20.2263	20.2262	20.1973	20.1802	20.197	20.2241	20.2007	20.2263	20.2462	20.1911	20.2715	20.134	20.1867	20.1465
0.4	20.2372	20.2381	20.2029	20.1907	20.2112	20.2315	20.208	20.2372	20.2581	20.1968	20.2781	20.1464	20.195	20.1639
0.38	20.2447	20.2501	20.2162	20.1971	20.2225	20.2441	20.2151	20.2447	20.2722	20.201	20.2896	20.1652	20.2022	20.1852
0.36	20.2516	20.2592	20.2266	20.2001	20.2309	20.26	20.2236	20.2516	20.2755	20.2071	20.299	20.1762	20.2102	20.2019
0.34	20.2578	20.2703	20.232	20.2112	20.239	20.2704	20.2384	20.2578	20.277	20.2168	20.3118	20.1809	20.2179	20.2157
0.32	20.2703	20.2876	20.2432	20.2203	20.248	20.2759	20.2453	20.2703	20.2855	20.2245	20.3232	20.1902	20.219	20.2198
0.3	20.2814	20.2963	20.2585	20.2275	20.2548	20.2847	20.2568	20.2814	20.2952	20.232	20.3281	20.1964	20.2237	20.2277
0.28	20.287	20.2976	20.2606	20.2367	20.2706	20.2928	20.2735	20.287	20.3007	20.24	20.3341	20.2014	20.2345	20.2369
0.26	20.2993	20.3018	20.2597	20.2541	20.2829	20.2962	20.2888	20.2993	20.32	20.2457	20.3403	20.2077	20.2412	20.2485
0.24	20.3108	20.3121	20.2678	20.2608	20.2857	20.2995	20.3032	20.3108	20.3291	20.2503	20.3389	20.2189	20.2495	20.2564
0.22	20.3177	20.3179	20.2741	20.2673	20.2913	20.3094	20.3235	20.3177	20.3346	20.259	20.3455	20.2247	20.2645	20.2694
0.2	20.3205	20.3263	20.2799	20.2781	20.2952	20.3155	20.3311	20.3205	20.3452	20.2676	20.3555	20.2242	20.2748	20.2731
0.18	20.3343	20.3372	20.2916	20.2891	20.2975	20.3234	20.3329	20.3343	20.3558	20.2799	20.3603	20.2348	20.2736	20.2768
0.16	20.3424	20.3523	20.2989	20.2986	20.3054	20.3336	20.3372	20.3424	20.3577	20.2938	20.3688	20.2494	20.2788	20.2813
0.14	20.355	20.3575	20.3055	20.3037	20.3208	20.3504	20.3466	20.355	20.364	20.3023	20.3783	20.2586	20.2867	20.288
0.12	20.3635	20.3608	20.3132	20.3109	20.3316	20.3583	20.3484	20.3635	20.3723	20.3123	20.3807	20.2678	20.2924	20.2892
0.1	20.3688	20.3656	20.322	20.3177	20.3369	20.3638	20.3602	20.3688	20.3749	20.3215	20.3839	20.282	20.2976	20.2999
0.08	20.3701	20.372	20.3322	20.3229	20.3434	20.3693	20.3706	20.3701	20.3797	20.3243	20.3907	20.2884	20.3102	20.3098
0.06	20.3807	20.3798	20.3496	20.3259	20.3509	20.3743	20.3742	20.3807	20.3916	20.3301	20.3983	20.2898	20.3141	20.3131
0.04	20.3898	20.3924	20.3623	20.338	20.3569	20.3739	20.3787	20.3898	20.4027	20.3431	20.4099	20.2958	20.3151	20.319
0.02	20.3966	20.3971	20.3719	20.3483	20.3626	20.3814	20.3919	20.3966	20.4103	20.3477	20.4257	20.3095	20.3203	20.3276
0	20.4124	20.4092	20.3829	20.3574	20.3757	20.3946	20.3958	20.4124	20.4198	20.3561	20.4365	20.3142	20.3347	20.3302
-0.02	20.4253	20.4217	20.3874	20.364	20.3858	20.4009	20.4025	20.4253	20.427	20.3674	20.4437	20.3164	20.3457	20.3358
-0.04	20.4316	20.434	20.3929	20.3742	20.3907	20.4052	20.4119	20.4316	20.4318	20.3767	20.4559	20.3245	20.3569	20.3459
-0.06	20.4312	20.4407	20.3976	20.3791	20.3946	20.4175	20.4223	20.4312	20.4431	20.3801	20.4563	20.3311	20.3682	20.3514
-0.08	20.4433	20.4745	20.4068	20.3901	20.3992	20.4094	20.4142	20.4433	20.4516	20.3926	20.4768	20.3371	20.3626	20.3642
-0.1	20.4318	20.4567	20.3976	20.3851	20.3917	20.4429	20.4495	20.4318	20.4675	20.3881	20.4466	20.3475	20.3733	20.3578

## Sheet: Figure 2c
PDMA	CDMA
0.04962	0.04338
0.08243	0.03471
0.44644	0.03937
0.12136	0.01212
0.20679	0.0326
0.07411	0.04355
0.000537639	0.02676
0.00623	0.03082
0.18168	0.00562
0.06423	0.03677
0.27523	0.01147
0.09186	0.02698
0.31179	0.0079
0.32615	0.04729
0.17408	0.000488228
0.36247	0.02304
0.29546	0.02066
0.44573	0.02936
0.28621	0.00186
0.00186	0.04161
0.03606	0.03303

## Sheet: Figure 2d
	PDMA	CDMA		Independent Variable	ExpDec1 Fit of Sheet3 B"PDMA"				Independent Variable	ExpDec1 Fit of Sheet3 D"CDMA"
				Fitted Curves Plot	Fitted Curves Plot				Fitted Curves Plot	Fitted Curves Plot
-0.5	0.03128	0.04664		0.67	1.06665				0.7	1.01776
-0.49	0.02867	0.04664		0.69	1.05532				0.72	1.01578
-0.48	0.02867	0.04778		0.7	1.0497				0.73	1.01479
-0.47	0.0278	0.04209		0.71	1.04411				0.74	1.0138
-0.46	0.0278	0.04096		0.72	1.03855				0.75	1.01282
-0.45	0.02433	0.04323		0.72525	1.03565				0.75522	1.0123
-0.44	0.03041	0.04096		0.73	1.03303				0.76	1.01183
-0.43	0.02693	0.04664		0.74	1.02753				0.77	1.01085
-0.42	0.0252	0.04778		0.75	1.02206				0.78	1.00986
-0.41	0.02606	0.04551		0.76	1.01662				0.79	1.00888
-0.4	0.02954	0.04664		0.77	1.01121				0.8	1.0079
-0.39	0.02606	0.04664		0.78	1.00582				0.81	1.00692
-0.38	0.0278	0.04892		0.7805	1.00556				0.81043	1.00687
-0.37	0.02606	0.04209		0.79	1.00047				0.82	1.00594
-0.36	0.0278	0.04551		0.8	0.99515				0.83	1.00496
-0.35	0.02606	0.04323		0.81	0.98985				0.84	1.00398
-0.34	0.02867	0.04664		0.82	0.98459				0.85	1.003
-0.33	0.0278	0.04209		0.83	0.97935				0.86	1.00202
-0.32	0.03041	0.04323		0.83575	0.97635				0.86565	1.00147
-0.31	0.03215	0.04551		0.84	0.97414				0.87	1.00105
-0.3	0.02693	0.04323		0.85	0.96896				0.88	1.00008
-0.29	0.02346	0.04323		0.86	0.96381				0.89	0.9991
-0.28	0.0252	0.04209		0.87	0.95868				0.9	0.99813
-0.27	0.02954	0.04096		0.88	0.95358				0.91	0.99716
-0.26	0.03215	0.04551		0.89	0.94851				0.92	0.99619
-0.25	0.03388	0.03868		0.891	0.948				0.92087	0.9961
-0.24	0.03128	0.03982		0.9	0.94347				0.93	0.99522
-0.23	0.02867	0.04209		0.91	0.93845				0.94	0.99425
-0.22	0.03041	0.04209		0.92	0.93346				0.95	0.99328
-0.21	0.03041	0.05119		0.93	0.9285				0.96	0.99231
-0.2	0.02954	0.03527		0.94	0.92357				0.97	0.99135
-0.19	0.02606	0.04209		0.94625	0.92049				0.97608	0.99076
-0.18	0.0252	0.04323		0.95	0.91866				0.98	0.99038
-0.17	0.0278	0.04892		0.96	0.91378				0.99	0.98942
-0.16	0.0252	0.04551		0.97	0.90892				1	0.98846
-0.15	0.03475	0.04778		0.98	0.90409				1.01	0.98749
-0.14	0.02954	0.05006		0.99	0.89929				1.02	0.98653
-0.13	0.02693	0.04778		1	0.89451				1.03	0.98557
-0.12	0.02954	0.04551		1.0015	0.89379				1.0313	0.98545
-0.11	0.02259	0.04551		1.01	0.88976				1.04	0.98461
-0.1	0.02954	0.04892		1.02	0.88503				1.05	0.98365
-0.09	0.02172	0.04551		1.03	0.88033				1.06	0.9827
-0.08	0.02606	0.04778		1.04	0.87566				1.07	0.98174
-0.07	0.02867	0.04437		1.05	0.87101				1.08	0.98079
-0.06	0.03215	0.05006		1.05675	0.86788				1.08652	0.98016
-0.05	0.02954	0.05575		1.06	0.86638				1.09	0.97983
-0.04	0.02693	0.05347		1.07	0.86178				1.1	0.97888
-0.03	0.0278	0.04437		1.08	0.85721				1.11	0.97792
-0.02	0.03041	0.03754		1.09	0.85266				1.12	0.97697
-0.01	0.02867	0.04664		1.1	0.84813				1.13	0.97602
-1.37643e-15	0.02867	0.04437		1.11	0.84363				1.14	0.97507
0.01	0.02259	0.04664		1.112	0.84273				1.14174	0.97491
0.02	0.02606	0.04096		1.12	0.83915				1.15	0.97412
0.03	0.02172	0.04437		1.13	0.8347				1.16	0.97317
0.04	0.03041	0.03754		1.14	0.83027				1.17	0.97223
0.05	0.03128	0.04551		1.15	0.82586				1.18	0.97128
0.06	0.02867	0.04551		1.16	0.82148				1.19	0.97033
0.07	0.03128	0.04323		1.16725	0.81832				1.19695	0.96968
0.08	0.02867	0.04096		1.17	0.81713				1.2	0.96939
0.09	0.02433	0.04664		1.18	0.81279				1.21	0.96845
0.1	0.0278	0.04096		1.19	0.80848				1.22	0.9675
0.11	0.03388	0.04209		1.2	0.80419				1.23	0.96656
0.12	0.02346	0.03868		1.21	0.79993				1.24	0.96562
0.13	0.02259	0.04664		1.22	0.79569				1.25	0.96468
0.14	0.01998	0.04551		1.2225	0.79463				1.25217	0.96448
0.15	0.02693	0.03868		1.23	0.79147				1.26	0.96374
0.16	0.01911	0.04778		1.24	0.78727				1.27	0.9628
0.17	0.02867	0.04437		1.25	0.7831				1.28	0.96187
0.18	0.02954	0.04437		1.26	0.77895				1.29	0.96093
0.19	0.03128	0.04664		1.27	0.77482				1.3	0.95999
0.2	0.02867	0.04664		1.27775	0.77164				1.30739	0.9593
0.21	0.0278	0.03982		1.28	0.77072				1.31	0.95906
0.22	0.03128	0.04551		1.29	0.76663				1.32	0.95813
0.23	0.0252	0.04778		1.3	0.76257				1.33	0.95719
0.24	0.0278	0.04778		1.31	0.75853				1.34	0.95626
0.25	0.02606	0.05006		1.32	0.75451				1.35	0.95533
0.26	0.02085	0.05119		1.33	0.75052				1.36	0.9544
0.27	0.02085	0.04664		1.333	0.74932				1.3626	0.95416
0.28	0.02606	0.03868		1.34	0.74654				1.37	0.95347
0.29	0.02085	0.04664		1.35	0.74259				1.38	0.95254
0.3	0.02172	0.04323		1.36	0.73866				1.39	0.95162
0.31	0.02693	0.04209		1.37	0.73475				1.4	0.95069
0.32	0.03128	0.04664		1.38	0.73086				1.41	0.94976
0.33	0.0278	0.04551		1.38825	0.72766				1.41782	0.94904
0.34	0.03562	0.04437		1.39	0.72699				1.42	0.94884
0.35	0.03301	0.03868		1.4	0.72314				1.43	0.94792
0.36	0.03041	0.03413		1.41	0.71932				1.44	0.94699
0.37	0.03128	0.04437		1.42	0.71551				1.45	0.94607
0.38	0.02346	0.04209		1.43	0.71172				1.46	0.94515
0.39	0.03128	0.05119		1.44	0.70796				1.47	0.94423
0.4	0.05734	0.07281		1.4435	0.70664				1.47304	0.94395
0.41	0.22155	0.19568		1.45	0.70421				1.48	0.94331
0.42	0.42311	0.3868		1.46	0.70049				1.49	0.94239
0.43	0.56646	0.53811		1.47	0.69678				1.5	0.94147
0.44	0.67072	0.65301		1.48	0.6931				1.51	0.94056
0.45	0.73936	0.73265		1.49	0.68943				1.52	0.93964
0.46	0.78975	0.79636		1.49875	0.68624				1.52825	0.93889
0.47	0.82276	0.84187		1.5	0.68579				1.53	0.93873
0.48	0.85578	0.88055		1.51	0.68216				1.54	0.93781
0.49	0.87663	0.89989		1.52	0.67856				1.55	0.9369
0.5	0.9053	0.9215		1.53	0.67497				1.56	0.93599
0.51	0.92615	0.93629		1.54	0.67141				1.57	0.93508
0.52	0.93484	0.94198		1.55	0.66786				1.58	0.93417
0.53	0.94874	0.95677		1.554	0.66644				1.58347	0.93385
0.54	0.94787	0.95791		1.56	0.66433				1.59	0.93326
0.55	0.96612	0.96473		1.57	0.66082				1.6	0.93235
0.56	0.97046	0.97611		1.58	0.65733				1.61	0.93144
0.57	0.97307	0.97725		1.59	0.65386				1.62	0.93053
0.58	0.98349	0.97838		1.6	0.6504				1.63	0.92963
0.59	0.98002	0.97952		1.60925	0.64723				1.63869	0.92884
0.6	0.98697	0.98521		1.61	0.64697				1.64	0.92872
0.61	0.98957	0.98066		1.62	0.64355				1.65	0.92782
0.62	0.99305	0.97838		1.63	0.64016				1.66	0.92692
0.63	0.99652	0.98407		1.64	0.63678				1.67	0.92601
0.64	0.99218	0.99317		1.65	0.63342				1.68	0.92511
0.65	0.99566	0.98749		1.66	0.63007				1.69	0.92421
0.66	0.99218	0.98976		1.66451	0.62857				1.6939	0.92386
0.67	1	0.98749		1.67	0.62675				1.7	0.92331
0.68	0.99131	0.98862		1.68	0.62344				1.71	0.92241
0.69	0.98697	0.99431		1.71976	0.61047				1.74912	0.9189
0.7	0.99131	1		1.77501	0.59291				1.80434	0.91397
0.71	0.98871	0.99317		1.83026	0.57585				1.85956	0.90907
0.72	0.99218	0.99659		1.88551	0.55931				1.91477	0.90419
0.73	0.98697	0.99317		1.94076	0.54324				1.96999	0.89934
0.74	0.98176	0.99545		1.99601	0.52766				2.02521	0.89452
0.75	0.98436	0.99545		2.05126	0.51253				2.08042	0.88972
0.76	0.97741	0.99204		2.10651	0.49784				2.13564	0.88495
0.77	0.98262	0.98293		2.16176	0.48359				2.19086	0.8802
0.78	0.97828	0.98862		2.21701	0.46976				2.24607	0.87548
0.79	0.97133	0.99317		2.27226	0.45634				2.30129	0.87078
0.8	0.96351	0.99317		2.32751	0.44331				2.35651	0.86611
0.81	0.96264	0.99317		2.38276	0.43067				2.41172	0.86146
0.82	0.96003	0.98862		2.43801	0.4184				2.46694	0.85684
0.83	0.95482	0.98521		2.49326	0.40648				2.52216	0.85224
0.84	0.95222	0.9818		2.54851	0.39492				2.57737	0.84767
0.85	0.947	0.99204		2.60376	0.38371				2.63259	0.84312
0.86	0.94961	0.98635		2.65901	0.37282				2.68781	0.83859
0.87	0.947	0.98293		2.71426	0.36225				2.74303	0.83409
0.88	0.94613	0.98407		2.76951	0.35199				2.79824	0.82962
0.89	0.93745	0.98749		2.82476	0.34204				2.85346	0.82516
0.9	0.93223	0.98293		2.88001	0.33238				2.90868	0.82074
0.91	0.92615	0.98862		2.93526	0.323				2.96389	0.81633
0.92	0.92702	0.9818		2.99051	0.3139				3.01911	0.81195
0.93	0.92007	0.98066		3.04576	0.30507				3.07433	0.80759
0.94	0.91138	0.97838		3.10101	0.29649				3.12954	0.80326
0.95	0.91225	0.9818		3.15626	0.28817				3.18476	0.79895
0.96	0.90704	0.97611		3.21151	0.2801				3.23998	0.79466
0.97	0.90443	0.97725		3.26676	0.27226				3.29519	0.79039
0.98	0.90443	0.96815		3.32201	0.26466				3.35041	0.78615
0.99	0.89922	0.97611		3.37726	0.25728				3.40563	0.78193
1	0.8914	0.97497		3.43251	0.25011				3.46085	0.77773
1.01	0.89227	0.97383		3.48776	0.24316				3.51606	0.77356
1.02	0.88445	0.97725		3.54301	0.23641				3.57128	0.7694
1.03	0.87924	0.96587		3.59826	0.22986				3.6265	0.76527
1.04	0.8775	0.97383		3.65352	0.2235				3.68171	0.76117
1.05	0.87402	0.9727		3.70877	0.21733				3.73693	0.75708
1.06	0.86968	0.97042		3.76402	0.21134				3.79215	0.75301
1.07	0.86186	0.97042		3.81927	0.20553				3.84736	0.74897
1.08	0.86186	0.96587		3.87452	0.19989				3.90258	0.74495
1.09	0.86186	0.97042		3.92977	0.19442				3.9578	0.74095
1.1	0.85752	0.96928		3.98502	0.1891				4.01301	0.73697
1.11	0.85143	0.97156		4.04027	0.18395				4.06823	0.73301
1.12	0.8497	0.97156		4.09552	0.17894				4.12345	0.72908
1.13	0.8384	0.96701		4.15077	0.17409				4.17867	0.72516
1.14	0.8384	0.96473		4.20602	0.16937				4.23388	0.72127
1.15	0.82711	0.96359		4.26127	0.1648				4.2891	0.7174
1.16	0.82798	0.96473		4.31652	0.16036				4.34432	0.71354
1.17	0.83319	0.95791		4.37177	0.15605				4.39953	0.70971
1.18	0.81929	0.95904		4.42702	0.15186				4.45475	0.7059
1.19	0.81842	0.95677		4.48227	0.1478				4.50997	0.70211
1.2	0.80452	0.95904		4.53752	0.14386				4.56518	0.69834
1.21	0.81147	0.96132		4.59277	0.14004				4.6204	0.69459
1.22	0.81234	0.96132		4.64802	0.13633				4.67562	0.69086
1.23	0.80452	0.95791		4.70327	0.13273				4.73083	0.68715
1.24	0.7967	0.96132		4.75852	0.12923				4.78605	0.68345
1.25	0.79844	0.95677		4.81377	0.12584				4.84127	0.67978
1.26	0.78714	0.96018		4.86902	0.12254				4.89648	0.67613
1.27	0.7854	0.95222		4.92427	0.11935				4.9517	0.6725
1.28	0.78627	0.95449		4.97952	0.11625				5.00692	0.66889
1.29	0.77758	0.94994		5.03477	0.11324				5.06214	0.66529
1.3	0.77585	0.94994		5.09002	0.11031				5.11735	0.66172
1.31	0.7689	0.95108		5.14527	0.10748				5.17257	0.65816
1.32	0.75673	0.95336		5.20052	0.10473				5.22779	0.65463
1.33	0.75934	0.94767		5.25577	0.10206				5.283	0.65111
1.34	0.76282	0.94881		5.31102	0.09946				5.33822	0.64761
1.35	0.75152	0.94994		5.36627	0.09695				5.39344	0.64413
1.36	0.75152	0.94198		5.42152	0.09451				5.44865	0.64067
1.37	0.74891	0.94767		5.47677	0.09214				5.50387	0.63723
1.38	0.74457	0.94425		5.53202	0.08983				5.55909	0.63381
1.39	0.73501	0.94198		5.58727	0.0876				5.6143	0.6304
1.4	0.73154	0.94312		5.64253	0.08544				5.66952	0.62701
1.41	0.73328	0.94198		5.69778	0.08333				5.72474	0.62364
1.42	0.7298	0.94881		5.75303	0.08129				5.77996	0.62029
1.43	0.72719	0.94653		5.80828	0.07931				5.83517	0.61696
1.44	0.71937	0.93629		5.86353	0.07739				5.89039	0.61364
1.45	0.71242	0.9397		5.91878	0.07552				5.94561	0.61034
1.46	0.71503	0.93857		5.97403	0.07371				6.00082	0.60706
1.47	0.70808	0.93288		6.02928	0.07195				6.05604	0.6038
1.48	0.7046	0.93743		6.08453	0.07025				6.11126	0.60055
1.49	0.70721	0.93515		6.13978	0.06859				6.16647	0.59733
1.5	0.70287	0.93174		6.19503	0.06699				6.22169	0.59411
1.51	0.69418	0.93515		6.25028	0.06543				6.27691	0.59092
1.52	0.69592	0.93288		6.30553	0.06391				6.33212	0.58774
1.53	0.68897	0.93402		6.36078	0.06244				6.38734	0.58458
1.54	0.6881	0.9306		6.41603	0.06102				6.44256	0.58144
1.55	0.68549	0.93288		6.47128	0.05963				6.49778	0.57832
1.56	0.68288	0.92605		6.52653	0.05829				6.55299	0.57521
1.57	0.68202	0.92605		6.58178	0.05699				6.60821	0.57211
1.58	0.6768	0.9215		6.63703	0.05572				6.66343	0.56904
1.59	0.67159	0.92833		6.69228	0.0545				6.71864	0.56598
1.6	0.66811	0.92491		6.74753	0.0533				6.77386	0.56293
1.61	0.66464	0.92833		6.80278	0.05215				6.82908	0.55991
1.62	0.66464	0.92491		6.85803	0.05103				6.88429	0.5569
1.63	0.65856	0.91923		6.91328	0.04994				6.93951	0.5539
1.64	0.65856	0.92491		6.96853	0.04888				6.99473	0.55092
1.65	0.65161	0.92719		7.02378	0.04785				7.04994	0.54796
1.66	0.64813	0.92719		7.07903	0.04686				7.10516	0.54501
1.67	0.64031	0.92378		7.13428	0.04589				7.16038	0.54208
1.68	0.649	0.92036		7.18953	0.04495				7.2156	0.53916
1.69	0.63684	0.9124		7.24478	0.04404				7.27081	0.53626
1.7	0.63771	0.91354		7.30003	0.04316				7.32603	0.53338
1.71	0.62381	0.91695		7.35528	0.0423				7.38125	0.53051
1.72	0.62641	0.92378		7.41053	0.04147				7.43646	0.52766
1.73	0.62294	0.92264		7.46578	0.04066				7.49168	0.52482
1.74	0.62294	0.91468		7.52103	0.03988				7.5469	0.52199
1.75	0.61251	0.91581		7.57628	0.03912				7.60211	0.51919
1.76	0.61338	0.91354		7.63154	0.03838				7.65733	0.51639
1.77	0.61164	0.91354		7.68679	0.03766				7.71255	0.51361
1.78	0.6073	0.91126		7.74204	0.03696				7.76776	0.51085
1.79	0.60209	0.9033		7.79729	0.03629				7.82298	0.5081
1.8	0.59948	0.90557		7.85254	0.03563				7.8782	0.50537
1.81	0.59774	0.9124		7.90779	0.035				7.93341	0.50265
1.82	0.5934	0.91013		7.96304	0.03438				7.98863	0.49994
1.83	0.59253	0.91581		8.01829	0.03378				8.04385	0.49725
1.84	0.59166	0.90899		8.07354	0.0332				8.09907	0.49458
1.85	0.58645	0.91013		8.12879	0.03264				8.15428	0.49191
1.86	0.5795	0.90899		8.18404	0.03209				8.2095	0.48927
1.87	0.57515	0.90785		8.23929	0.03156				8.26472	0.48663
1.88	0.57168	0.90444		8.29454	0.03104				8.31993	0.48401
1.89	0.5682	0.89875		8.34979	0.03054				8.37515	0.48141
1.9	0.56559	0.89761		8.40504	0.03005				8.43037	0.47882
1.91	0.5682	0.89875		8.46029	0.02958				8.48558	0.47624
1.92	0.55951	0.90102		8.51554	0.02913				8.5408	0.47368
1.93	0.55604	0.8942		8.57079	0.02868				8.59602	0.47113
1.94	0.55691	0.89875		8.62604	0.02825				8.65123	0.46859
1.95	0.55778	0.90102		8.68129	0.02783				8.70645	0.46607
1.96	0.55517	0.89647		8.73654	0.02743				8.76167	0.46356
1.97	0.54561	0.89534		8.79179	0.02703				8.81689	0.46106
1.98	0.54735	0.89875		8.84704	0.02665				8.8721	0.45858
1.99	0.54909	0.89534		8.90229	0.02628				8.92732	0.45611
2	0.54388	0.89306		8.95754	0.02592				8.98254	0.45365
2.01	0.5404	0.89534		9.01279	0.02557				9.03775	0.45121
2.02	0.53519	0.89306		9.06804	0.02523				9.09297	0.44878
2.03	0.52997	0.89989		9.12329	0.0249				9.14819	0.44636
2.04	0.52389	0.89647		9.17854	0.02458				9.2034	0.44396
2.05	0.52737	0.89306		9.23379	0.02427				9.25862	0.44156
2.06	0.52824	0.88282		9.28904	0.02397				9.31384	0.43919
2.07	0.52129	0.88282		9.34429	0.02367				9.36905	0.43682
2.08	0.52129	0.89192		9.39954	0.02339				9.42427	0.43447
2.09	0.51434	0.8851		9.45479	0.02312				9.47949	0.43213
2.1	0.51781	0.8851		9.51004	0.02285				9.53471	0.4298
2.11	0.51781	0.88168		9.56529	0.02259				9.58992	0.42748
2.12	0.50825	0.8851		9.62055	0.02234				9.64514	0.42518
2.13	0.50652	0.88282		9.6758	0.02209				9.70036	0.42289
2.14	0.50999	0.88623		9.73105	0.02186				9.75557	0.42061
2.15	0.49609	0.88623		9.7863	0.02163				9.81079	0.41834
2.16	0.49262	0.88055		9.84155	0.0214				9.86601	0.41609
2.17	0.48827	0.88737		9.8968	0.02119				9.92122	0.41385
2.18	0.49522	0.88055		9.95205	0.02098				9.97644	0.41162
2.19	0.49175	0.88282		10.0073	0.02077				10.0317	0.4094
2.2	0.48827	0.876		10.0625	0.02057				10.0869	0.40719
2.21	0.48914	0.876		10.1178	0.02038				10.1421	0.40499
2.22	0.48306	0.87144		10.173	0.02019				10.1973	0.40281
2.23	0.47785	0.87941		10.2283	0.02001				10.2525	0.40064
2.24	0.47089	0.87258		10.2835	0.01984				10.3077	0.39848
2.25	0.46742	0.87713		10.3388	0.01967				10.363	0.39633
2.26	0.47089	0.87031		10.3941	0.0195				10.4182	0.3942
2.27	0.46394	0.87031		10.4493	0.01934				10.4734	0.39207
2.28	0.45786	0.86803		10.5046	0.01918				10.5286	0.38996
2.29	0.45612	0.87258		10.5598	0.01903				10.5838	0.38785
2.3	0.45699	0.86576		10.6151	0.01889				10.639	0.38576
2.31	0.46221	0.86689		10.6703	0.01874				10.6943	0.38368
2.32	0.46308	0.87372		10.7256	0.0186				10.7495	0.38161
2.33	0.45439	0.86462		10.7808	0.01847				10.8047	0.37955
2.34	0.44744	0.86007		10.8361	0.01834				10.8599	0.37751
2.35	0.44831	0.86348		10.8913	0.01821				10.9151	0.37547
2.36	0.43788	0.85779		10.9466	0.01809				10.9703	0.37344
2.37	0.43701	0.86348		11.0018	0.01797				11.0256	0.37143
2.38	0.44744	0.86462		11.0571	0.01786				11.0808	0.36943
2.39	0.43701	0.86121		11.1123	0.01774				11.136	0.36743
2.4	0.43354	0.86803		11.1676	0.01763				11.1912	0.36545
2.41	0.42659	0.86007		11.2228	0.01753				11.2464	0.36348
2.42	0.42659	0.86121		11.2781	0.01743				11.3017	0.36152
2.43	0.43006	0.86348		11.3333	0.01733				11.3569	0.35957
2.44	0.43093	0.86121		11.3886	0.01723				11.4121	0.35763
2.45	0.42745	0.86121		11.4438	0.01714				11.4673	0.3557
2.46	0.42572	0.86007		11.4991	0.01704				11.5225	0.35378
2.47	0.41616	0.85666		11.5543	0.01696				11.5777	0.35187
2.48	0.41616	0.8521		11.6096	0.01687				11.6329	0.34997
2.49	0.40747	0.84755		11.6648	0.01679				11.6882	0.34808
2.5	0.41442	0.84869		11.7201	0.01671				11.7434	0.3462
2.51	0.41182	0.85552		11.7753	0.01663				11.7986	0.34433
2.52	0.41008	0.85324		11.8306	0.01655				11.8538	0.34247
2.53	0.40747	0.86007		11.8858	0.01648				11.909	0.34062
2.54	0.40573	0.85097		11.9411	0.01641				11.9642	0.33878
2.55	0.40573	0.85097		11.9963	0.01634				12.0195	0.33695
2.56	0.40573	0.85324		12.0516	0.01627				12.0747	0.33513
2.57	0.39357	0.84755		12.1068	0.0162				12.1299	0.33332
2.58	0.3927	0.84869		12.1621	0.01614				12.1851	0.33152
2.59	0.39183	0.84642		12.2173	0.01608				12.2403	0.32973
2.6	0.38575	0.84642		12.2726	0.01602				12.2956	0.32795
2.61	0.37967	0.84187		12.3278	0.01596				12.3508	0.32618
2.62	0.38315	0.84414		12.3831	0.0159				12.406	0.32442
2.63	0.38315	0.83731		12.4383	0.01585				12.4612	0.32267
2.64	0.37967	0.84983		12.4936	0.0158				12.5164	0.32092
2.65	0.38228	0.83959		12.5488	0.01574				12.5716	0.31919
2.66	0.37706	0.84073		12.6041	0.01569				12.6268	0.31746
2.67	0.37793	0.83959		12.6593	0.01565				12.6821	0.31575
2.68	0.37793	0.83504		12.7146	0.0156				12.7373	0.31404
2.69	0.37533	0.83959		12.7698	0.01555				12.7925	0.31234
2.7	0.36838	0.83504		12.8251	0.01551				12.8477	0.31066
2.71	0.36838	0.83276		12.8803	0.01546				12.9029	0.30898
2.72	0.36403	0.83731		12.9356	0.01542				12.9581	0.30731
2.73	0.3649	0.83959		12.9908	0.01538				13.0134	0.30565
2.74	0.36316	0.83504		13.0461	0.01534				13.0686	0.30399
2.75	0.36316	0.8339		13.1013	0.0153				13.1238	0.30235
2.76	0.35708	0.83276		13.1566	0.01527				13.179	0.30072
2.77	0.35447	0.83504		13.2118	0.01523				13.2342	0.29909
2.78	0.35361	0.83504		13.2671	0.0152				13.2895	0.29747
2.79	0.34926	0.8339		13.3223	0.01516				13.3447	0.29586
2.8	0.3397	0.83049		13.3776	0.01513				13.3999	0.29426
2.81	0.34492	0.82708		13.4328	0.0151				13.4551	0.29267
2.82	0.34405	0.82935		13.4881	0.01507				13.5103	0.29109
2.83	0.34752	0.82594		13.5433	0.01504				13.5655	0.28951
2.84	0.34492	0.83163		13.5986	0.01501				13.6208	0.28795
2.85	0.34057	0.82708		13.6538	0.01498				13.676	0.28639
2.86	0.34057	0.82821		13.7091	0.01495				13.7312	0.28484
2.87	0.3371	0.82935		13.7643	0.01492				13.7864	0.2833
2.88	0.32841	0.82139		13.8196	0.0149				13.8416	0.28177
2.89	0.32667	0.82025		13.8748	0.01487				13.8968	0.28024
2.9	0.33362	0.82821		13.9301	0.01485				13.9521	0.27873
2.91	0.33362	0.82594		13.9853	0.01483				14.0073	0.27722
2.92	0.33015	0.82821		14.0406	0.0148				14.0625	0.27572
2.93	0.32841	0.82821		14.0958	0.01478				14.1177	0.27423
2.94	0.32667	0.81911		14.1511	0.01476				14.1729	0.27274
2.95	0.32407	0.82139		14.2063	0.01474				14.2281	0.27126
2.96	0.32146	0.81797		14.2616	0.01472				14.2834	0.2698
2.97	0.31972	0.81684		14.3168	0.0147				14.3386	0.26833
2.98	0.32059	0.8157		14.3721	0.01468				14.3938	0.26688
2.99	0.31538	0.81115		14.4273	0.01466				14.449	0.26544
3	0.31625	0.81797		14.4826	0.01464				14.5042	0.264
3.01	0.31885	0.8157		14.5378	0.01462				14.5594	0.26257
3.02	0.31277	0.81684		14.5931	0.01461				14.6147	0.26115
3.03	0.30756	0.81684		14.6483	0.01459				14.6699	0.25973
3.04	0.3093	0.80887		14.7036	0.01457				14.7251	0.25833
3.05	0.31103	0.81911		14.7588	0.01456				14.7803	0.25693
3.06	0.30321	0.80774		14.8141	0.01454				14.8355	0.25553
3.07	0.30061	0.80887		14.8693	0.01453				14.8908	0.25415
3.08	0.30321	0.81001		14.9246	0.01451				14.946	0.25277
3.09	0.29713	0.81115		14.9798	0.0145				15.0012	0.2514
3.1	0.30061	0.80091		15.0351	0.01449				15.0564	0.25004
3.11	0.30061	0.80432		15.0903	0.01447				15.1116	0.24869
3.12	0.29626	0.80432		15.1456	0.01446				15.1668	0.24734
3.13	0.28844	0.8066		15.2008	0.01445				15.222	0.246
3.14	0.29713	0.80319		15.2561	0.01444				15.2773	0.24466
3.15	0.28844	0.80887		15.3113	0.01442				15.3325	0.24334
3.16	0.2954	0.79863		15.3666	0.01441				15.3877	0.24202
3.17	0.29453	0.7975		15.4218	0.0144				15.4429	0.24071
3.18	0.28497	0.79863		15.4771	0.01439				15.4981	0.2394
3.19	0.28063	0.79863		15.5323	0.01438				15.5534	0.2381
3.2	0.2841	0.79522		15.5876	0.01437				15.6086	0.23681
3.21	0.28236	0.79863		15.6428	0.01436				15.6638	0.23553
3.22	0.27802	0.79181		15.6981	0.01435				15.719	0.23425
3.23	0.27802	0.79636		15.7533	0.01434				15.7742	0.23298
3.24	0.27802	0.78953		15.8086	0.01433				15.8294	0.23171
3.25	0.27107	0.79067		15.8638	0.01433				15.8847	0.23046
3.26	0.27541	0.79181		15.9191	0.01432				15.9399	0.22921
3.27	0.27802	0.7884		15.9743	0.01431				15.9951	0.22796
3.28	0.27541	0.79181		16.0296	0.0143				16.0503	0.22672
3.29	0.27368	0.78953		16.0848	0.01429				16.1055	0.22549
3.3	0.2702	0.79408		16.1401	0.01429				16.1607	0.22427
3.31	0.26759	0.7884		16.1953	0.01428				16.2159	0.22305
3.32	0.26846	0.79295		16.2506	0.01427				16.2712	0.22184
3.33	0.25977	0.79636		16.3058	0.01427				16.3264	0.22064
3.34	0.26238	0.79408		16.3611	0.01426				16.3816	0.21944
3.35	0.25977	0.78498		16.4163	0.01425				16.4368	0.21825
3.36	0.25282	0.78612		16.4716	0.01425				16.492	0.21706
3.37	0.25543	0.78271		16.5268	0.01424				16.5472	0.21588
3.38	0.25456	0.78043		16.5821	0.01424				16.6025	0.21471
3.39	0.25369	0.77474		16.6373	0.01423				16.6577	0.21354
3.4	0.24848	0.78157		16.6926	0.01422				16.7129	0.21238
3.41	0.25282	0.7884		16.7478	0.01422				16.7681	0.21123
3.42	0.24587	0.78271		16.8031	0.01421				16.8233	0.21008
3.43	0.25022	0.77702		16.8583	0.01421				16.8786	0.20894
3.44	0.24761	0.78271		16.9136	0.0142				16.9338	0.20781
3.45	0.24761	0.78043		16.9688	0.0142				16.989	0.20668
3.46	0.24153	0.77816		17.0241	0.01419				17.0442	0.20555
3.47	0.24414	0.78157		17.0793	0.01419				17.0994	0.20443
3.48	0.245	0.77474		17.1346	0.01419				17.1546	0.20332
3.49	0.24414	0.77361		17.1898	0.01418				17.2099	0.20222
3.5	0.2424	0.77247		17.2451	0.01418				17.2651	0.20112
3.51	0.2424	0.77588		17.3003	0.01417				17.3203	0.20002
3.52	0.23892	0.77474		17.3556	0.01417				17.3755	0.19894
3.53	0.23545	0.77133		17.4108	0.01417				17.4307	0.19785
3.54	0.23545	0.77474		17.4661	0.01416				17.4859	0.19678
3.55	0.23545	0.77361		17.5213	0.01416				17.5412	0.19571
3.56	0.23458	0.77019		17.5766	0.01416				17.5964	0.19464
3.57	0.23284	0.76564		17.6318	0.01415				17.6516	0.19358
3.58	0.23458	0.76792		17.6871	0.01415				17.7068	0.19253
3.59	0.22763	0.76564		17.7423	0.01415				17.762	0.19148
3.6	0.22242	0.77133		17.7976	0.01414				17.8172	0.19044
3.61	0.22242	0.77019		17.8528	0.01414				17.8725	0.1894
3.62	0.22415	0.77133		17.9081	0.01414				17.9277	0.18837
3.63	0.22242	0.76564		17.9633	0.01413				17.9829	0.18735
3.64	0.22415	0.76564		18.0186	0.01413				18.0381	0.18633
3.65	0.22242	0.76678		18.0738	0.01413				18.0933	0.18531
3.66	0.22242	0.76223		18.1291	0.01413				18.1485	0.1843
3.67	0.21807	0.75654		18.1843	0.01412				18.2038	0.1833
3.68	0.2146	0.75768		18.2396	0.01412				18.259	0.1823
3.69	0.2146	0.75427		18.2948	0.01412				18.3142	0.18131
3.7	0.21199	0.75427		18.3501	0.01412				18.3694	0.18032
3.71	0.21025	0.75427		18.4053	0.01411				18.4246	0.17934
3.72	0.20591	0.7554		18.4606	0.01411				18.4798	0.17836
3.73	0.21112	0.75768		18.5158	0.01411				18.5351	0.17739
3.74	0.20678	0.75768		18.5711	0.01411				18.5903	0.17642
3.75	0.20851	0.75882		18.6263	0.01411				18.6455	0.17546
3.76	0.20678	0.75995		18.6816	0.01411				18.7007	0.1745
3.77	0.20243	0.7554		18.7368	0.0141				18.7559	0.17355
3.78	0.20243	0.75085		18.7921	0.0141				18.8112	0.1726
3.79	0.20243	0.75085		18.8473	0.0141				18.8664	0.17166
3.8	0.2033	0.75427		18.9026	0.0141				18.9216	0.17073
3.81	0.20591	0.75768		18.9578	0.0141				18.9768	0.16979
3.82	0.19809	0.75768		19.0131	0.01409				19.032	0.16887
3.83	0.2033	0.74972		19.0683	0.01409				19.0872	0.16795
3.84	0.2007	0.75313		19.1236	0.01409				19.1425	0.16703
3.85	0.2007	0.75427		19.1788	0.01409				19.1977	0.16612
3.86	0.19809	0.75085		19.2341	0.01409				19.2529	0.16521
3.87	0.19114	0.74858		19.2893	0.01409				19.3081	0.16431
3.88	0.19809	0.7463		19.3446	0.01409				19.3633	0.16341
3.89	0.19461	0.74403		19.3998	0.01409				19.4185	0.16252
3.9	0.19722	0.74403		19.4551	0.01408				19.4737	0.16163
3.91	0.19027	0.74516		19.5103	0.01408				19.529	0.16075
3.92	0.19201	0.74061		19.5656	0.01408				19.5842	0.15987
3.93	0.1894	0.73948		19.6209	0.01408				19.6394	0.159
3.94	0.18593	0.7463		19.6761	0.01408				19.6946	0.15813
3.95	0.1894	0.74403		19.7313	0.01408				19.7498	0.15727
3.96	0.18766	0.74516		19.7866	0.01408				19.8051	0.15641
3.97	0.18679	0.74175		19.8419	0.01408				19.8603	0.15555
3.98	0.18766	0.7463		19.8971	0.01408				19.9155	0.1547
3.99	0.18506	0.73948		19.9523	0.01407				19.9707	0.15386
4	0.17637	0.74061		20.0076	0.01407				20.0259	0.15302
4.01	0.17116	0.7372		20.0629	0.01407				20.0811	0.15218
4.02	0.17724	0.73379		20.1181	0.01407				20.1364	0.15135
4.03	0.17897	0.73834		20.1733	0.01407				20.1916	0.15052
4.04	0.18593	0.73493		20.2286	0.01407				20.2468	0.1497
4.05	0.17984	0.73606		20.2839	0.01407				20.302	0.14888
4.06	0.17376	0.73038		20.3391	0.01407				20.3572	0.14806
4.07	0.17289	0.73379		20.3943	0.01407				20.4124	0.14725
4.08	0.17202	0.73265		20.4496	0.01407				20.4676	0.14645
4.09	0.17116	0.73606		20.5049	0.01407				20.5229	0.14564
4.1	0.17202	0.73151		20.5601	0.01407				20.5781	0.14485
4.11	0.17463	0.73265		20.6153	0.01407				20.6333	0.14405
4.12	0.17289	0.73151		20.6706	0.01406				20.6885	0.14326
4.13	0.16942	0.73151		20.7259	0.01406				20.7437	0.14248
4.14	0.16942	0.73038		20.7811	0.01406				20.799	0.1417
4.15	0.16594	0.7281		20.8363	0.01406				20.8542	0.14092
4.16	0.16594	0.72924		20.8916	0.01406				20.9094	0.14015
4.17	0.16507	0.72696		20.9469	0.01406				20.9646	0.13938
4.18	0.16507	0.72924		21.0021	0.01406				21.0198	0.13862
4.19	0.16334	0.72924		21.0573	0.01406				21.075	0.13786
4.2	0.15986	0.72582		21.1126	0.01406				21.1303	0.1371
4.21	0.1616	0.73265		21.1679	0.01406				21.1855	0.13635
4.22	0.15899	0.73038		21.2231	0.01406				21.2407	0.1356
4.23	0.16073	0.71786		21.2783	0.01406				21.2959	0.13486
4.24	0.15986	0.72014		21.3336	0.01406				21.3511	0.13412
4.25	0.16247	0.71559		21.3889	0.01406				21.4063	0.13339
4.26	0.15899	0.72469		21.4441	0.01406				21.4616	0.13265
4.27	0.15986	0.72014		21.4993	0.01406				21.5168	0.13193
4.28	0.15725	0.72127		21.5546	0.01406				21.572	0.1312
4.29	0.14944	0.72127		21.6099	0.01406				21.6272	0.13048
4.3	0.15465	0.71672		21.6651	0.01406				21.6824	0.12977
4.31	0.15552	0.72696		21.7204	0.01406				21.7376	0.12905
4.32	0.14857	0.71786		21.7756	0.01406				21.7929	0.12834
4.33	0.15117	0.71559		21.8309	0.01405				21.8481	0.12764
4.34	0.14335	0.71445		21.8861	0.01405				21.9033	0.12694
4.35	0.14248	0.72014		21.9414	0.01405				21.9585	0.12624
4.36	0.14422	0.71445		21.9966	0.01405				22.0137	0.12555
4.37	0.1477	0.71331		22.0519	0.01405				22.0689	0.12486
4.38	0.15117	0.71217		22.1071	0.01405				22.1242	0.12417
4.39	0.1477	0.71217		22.1624	0.01405				22.1794	0.12349
4.4	0.14683	0.71786		22.2176	0.01405				22.2346	0.12281
4.41	0.1477	0.719		22.2729	0.01405				22.2898	0.12213
4.42	0.13727	0.71331		22.3281	0.01405				22.345	0.12146
4.43	0.13814	0.71104		22.3834	0.01405				22.4002	0.12079
4.44	0.14422	0.70648		22.4386	0.01405				22.4555	0.12013
4.45	0.14596	0.7008		22.4939	0.01405				22.5107	0.11947
4.46	0.14075	0.70648		22.5491	0.01405				22.5659	0.11881
4.47	0.14596	0.70535		22.6044	0.01405				22.6211	0.11816
4.48	0.13814	0.69511		22.6596	0.01405				22.6763	0.11751
4.49	0.13814	0.69966		22.7149	0.01405				22.7315	0.11686
4.5	0.13553	0.70535		22.7701	0.01405				22.7868	0.11622
4.51	0.1338	0.70421		22.8254	0.01405				22.842	0.11558
4.52	0.13206	0.69966		22.8806	0.01405				22.8972	0.11494
4.53	0.1364	0.69625		22.9359	0.01405				22.9524	0.11431
4.54	0.13553	0.70307		22.9911	0.01405				23.0076	0.11368
4.55	0.13727	0.70193		23.0464	0.01405				23.0629	0.11305
4.56	0.1364	0.69852		23.1016	0.01405				23.1181	0.11243
4.57	0.13293	0.69738		23.1569	0.01405				23.1733	0.11181
4.58	0.13467	0.69852		23.2121	0.01405				23.2285	0.11119
4.59	0.13814	0.7008		23.2674	0.01405				23.2837	0.11058
4.6	0.13467	0.7008		23.3226	0.01405				23.3389	0.10997
4.61	0.13206	0.69738		23.3779	0.01405				23.3941	0.10936
4.62	0.13032	0.69852		23.4331	0.01405				23.4494	0.10876
4.63	0.12685	0.7008		23.4884	0.01405				23.5046	0.10816
4.64	0.13206	0.69966		23.5436	0.01405				23.5598	0.10756
4.65	0.13206	0.69397		23.5989	0.01405				23.615	0.10697
4.66	0.12685	0.69397		23.6541	0.01405				23.6702	0.10638
4.67	0.1199	0.69397		23.7094	0.01405				23.7254	0.10579
4.68	0.11816	0.70193		23.7646	0.01405				23.7807	0.1052
4.69	0.12076	0.69511		23.8199	0.01405				23.8359	0.10462
4.7	0.12337	0.69397		23.8751	0.01405				23.8911	0.10405
4.71	0.12685	0.69397		23.9304	0.01405				23.9463	0.10347
4.72	0.12424	0.6917		23.9856	0.01405				24.0015	0.1029
4.73	0.1199	0.6917		24.0409	0.01405				24.0568	0.10233
4.74	0.12858	0.68828		24.0961	0.01405				24.112	0.10176
4.75	0.12598	0.68373		24.1514	0.01405				24.1672	0.1012
4.76	0.12163	0.68487		24.2066	0.01405				24.2224	0.10064
4.77	0.1199	0.68487		24.2619	0.01405				24.2776	0.10008
4.78	0.11903	0.68259		24.3171	0.01405				24.3328	0.09953
4.79	0.1199	0.67804		24.3724	0.01405				24.388	0.09898
4.8	0.1199	0.68487		24.4276	0.01405				24.4433	0.09843
4.81	0.11903	0.68601		24.4829	0.01405				24.4985	0.09789
4.82	0.11295	0.68259		24.5381	0.01405				24.5537	0.09734
4.83	0.11816	0.68828		24.5934	0.01405				24.6089	0.09681
4.84	0.11381	0.68714		24.6486	0.01405				24.6641	0.09627
4.85	0.11295	0.68601		24.7039	0.01405				24.7193	0.09574
4.86	0.10773	0.68259		24.7591	0.01405				24.7746	0.0952
4.87	0.11208	0.68487		24.8144	0.01405				24.8298	0.09468
4.88	0.10599	0.68032		24.8696	0.01405				24.885	0.09415
4.89	0.11121	0.67577		24.9249	0.01405				24.9402	0.09363
4.9	0.11381	0.67577		24.9801	0.01405				24.9954	0.09311
4.91	0.11121	0.67122		25.0354	0.01405				25.0507	0.09259
4.92	0.11555	0.67918		25.0906	0.01405				25.1059	0.09208
4.93	0.11381	0.67577		25.1459	0.01405				25.1611	0.09157
4.94	0.1086	0.67463		25.2011	0.01405				25.2163	0.09106
4.95	0.10599	0.67577		25.2564	0.01405				25.2715	0.09056
4.96	0.10426	0.67804		25.3116	0.01405				25.3267	0.09005
4.97	0.1086	0.67577		25.3669	0.01405				25.382	0.08955
4.98	0.10773	0.67349		25.4221	0.01405				25.4372	0.08905
4.99	0.10252	0.67349		25.4774	0.01405				25.4924	0.08856
5	0.10599	0.67691		25.5326	0.01405				25.5476	0.08807
5.01	0.10252	0.67349		25.5879	0.01404				25.6028	0.08758
5.02	0.10599	0.67122		25.6431	0.01404				25.658	0.08709
5.03	0.10947	0.6678		25.6984	0.01404				25.7133	0.08661
5.04	0.10339	0.66667		25.7536	0.01404				25.7685	0.08612
5.05	0.10513	0.66439		25.8089	0.01404				25.8237	0.08565
5.06	0.1086	0.66439		25.8641	0.01404				25.8789	0.08517
5.07	0.10165	0.6678		25.9194	0.01404				25.9341	0.08469
5.08	0.10165	0.67122		25.9746	0.01404				25.9893	0.08422
5.09	0.10078	0.66894		26.0299	0.01404				26.0446	0.08375
5.1	0.09818	0.66212		26.0851	0.01404				26.0998	0.08329
5.11	0.0947	0.66667		26.1404	0.01404				26.155	0.08282
5.12	0.09818	0.66212		26.1956	0.01404				26.2102	0.08236
5.13	0.10339	0.66439		26.2509	0.01404				26.2654	0.0819
5.14	0.10078	0.66439		26.3061	0.01404				26.3207	0.08145
5.15	0.10165	0.66098		26.3614	0.01404				26.3759	0.08099
5.16	0.10078	0.6587		26.4166	0.01404				26.4311	0.08054
5.17	0.09991	0.66212		26.4719	0.01404				26.4863	0.08009
5.18	0.09644	0.65757		26.5271	0.01404				26.5415	0.07964
5.19	0.0947	0.66667		26.5824	0.01404				26.5967	0.0792
5.2	0.0947	0.65757		26.6376	0.01404				26.6519	0.07876
5.21	0.0947	0.66212		26.6929	0.01404				26.7072	0.07832
5.22	0.09818	0.66212		26.7481	0.01404				26.7624	0.07788
5.23	0.09818	0.65529		26.8034	0.01404				26.8176	0.07744
5.24	0.0947	0.6587		26.8586	0.01404				26.8728	0.07701
5.25	0.09036	0.65188		26.9139	0.01404				26.928	0.07658
5.26	0.08775	0.65529		26.9691	0.01404				26.9833	0.07615
5.27	0.08862	0.65643		27.0244	0.01404				27.0385	0.07573
5.28	0.09296	0.65415		27.0796	0.01404				27.0937	0.0753
5.29	0.09036	0.65415		27.1349	0.01404				27.1489	0.07488
5.3	0.08775	0.66212		27.1901	0.01404				27.2041	0.07446
5.31	0.08775	0.65529		27.2454	0.01404				27.2593	0.07404
5.32	0.08775	0.65301		27.3006	0.01404				27.3146	0.07363
5.33	0.09209	0.65529		27.3559	0.01404				27.3698	0.07322
5.34	0.09209	0.65074		27.4111	0.01404				27.425	0.07281
5.35	0.09036	0.64846		27.4664	0.01404				27.4802	0.0724
5.36	0.08427	0.65188		27.5216	0.01404				27.5354	0.07199
5.37	0.0808	0.64619		27.5769	0.01404				27.5906	0.07159
5.38	0.08427	0.6496		27.6321	0.01404				27.6458	0.07119
5.39	0.08427	0.65074		27.6874	0.01404				27.7011	0.07079
5.4	0.08427	0.64619		27.7426	0.01404				27.7563	0.07039
5.41	0.08862	0.6405		27.7979	0.01404				27.8115	0.07
5.42	0.07819	0.64619		27.8531	0.01404				27.8667	0.0696
5.43	0.07993	0.64505		27.9084	0.01404				27.9219	0.06921
5.44	0.0808	0.64505		27.9636	0.01404				27.9772	0.06882
5.45	0.08514	0.64733		28.0189	0.01404				28.0324	0.06844
5.46	0.07906	0.64505		28.0741	0.01404				28.0876	0.06805
5.47	0.07819	0.64278		28.1294	0.01404				28.1428	0.06767
5.48	0.08514	0.64164		28.1846	0.01404				28.198	0.06729
5.49	0.07732	0.63823		28.2399	0.01404				28.2532	0.06691
5.5	0.08427	0.63936		28.2951	0.01404				28.3085	0.06653
5.51	0.07993	0.63595		28.3504	0.01404				28.3637	0.06616
5.52	0.07646	0.64164		28.4056	0.01404				28.4189	0.06579
5.53	0.08254	0.63595		28.4609	0.01404				28.4741	0.06542
5.54	0.07646	0.6405		28.5161	0.01404				28.5293	0.06505
5.55	0.08167	0.63936		28.5714	0.01404				28.5845	0.06468
5.56	0.07385	0.63823		28.6266	0.01404				28.6398	0.06432
5.57	0.07472	0.62799		28.6819	0.01404				28.695	0.06395
5.58	0.07559	0.63481		28.7371	0.01404				28.7502	0.06359
5.59	0.07385	0.64164		28.7924	0.01404				28.8054	0.06323
5.6	0.08341	0.63595		28.8476	0.01404				28.8606	0.06288
5.61	0.07732	0.63936		28.9029	0.01404				28.9158	0.06252
5.62	0.07385	0.63709		28.9581	0.01404				28.9711	0.06217
5.63	0.07472	0.63595		29.0134	0.01404				29.0263	0.06182
5.64	0.07819	0.63026		29.0686	0.01404				29.0815	0.06147
5.65	0.07646	0.63026		29.1239	0.01404				29.1367	0.06112
5.66	0.07211	0.63367		29.1791	0.01404				29.1919	0.06077
5.67	0.07124	0.63026		29.2344	0.01404				29.2471	0.06043
5.68	0.07559	0.63026		29.2896	0.01404				29.3024	0.06009
5.69	0.07385	0.62685		29.3449	0.01404				29.3576	0.05975
5.7	0.07993	0.63026		29.4001	0.01404				29.4128	0.05941
5.71	0.07732	0.63254		29.4554	0.01404				29.468	0.05907
5.72	0.07732	0.63026		29.5106	0.01404				29.5232	0.05874
5.73	0.0695	0.62685		29.5659	0.01404				29.5784	0.05841
5.74	0.07037	0.62457		29.6212	0.01404				29.6337	0.05808
5.75	0.06342	0.62571		29.6764	0.01404				29.6889	0.05775
5.76	0.0669	0.62457		29.7316	0.01404				29.7441	0.05742
5.77	0.07124	0.6314		29.7869	0.01404				29.7993	0.05709
5.78	0.07472	0.63367		29.8422	0.01404				29.8545	0.05677
5.79	0.0695	0.62571		29.8974	0.01404				29.9097	0.05645
5.8	0.07211	0.62571		29.9526	0.01404				29.965	0.05613
5.81	0.07298	0.62116		30.0079	0.01404				30.0202	0.05581
5.82	0.06777	0.62912		30.0632	0.01404				30.0754	0.05549
5.83	0.0695	0.62912		30.1184	0.01404				30.1306	0.05517
5.84	0.07472	0.62344		30.1736	0.01404				30.1858	0.05486
5.85	0.06777	0.6223		30.2289	0.01404				30.2411	0.05455
5.86	0.06603	0.6223		30.2842	0.01404				30.2963	0.05424
5.87	0.06429	0.61888		30.3394	0.01404				30.3515	0.05393
5.88	0.06255	0.6223		30.3946	0.01404				30.4067	0.05362
5.89	0.06255	0.62571		30.4499	0.01404				30.4619	0.05332
5.9	0.06603	0.61775		30.5052	0.01404				30.5171	0.05301
5.91	0.0669	0.6132		30.5604	0.01404				30.5724	0.05271
5.92	0.06777	0.61775		30.6156	0.01404				30.6276	0.05241
5.93	0.06429	0.61206		30.6709	0.01404				30.6828	0.05211
5.94	0.06516	0.6132		30.7262	0.01404				30.738	0.05181
5.95	0.06342	0.62002		30.7814	0.01404				30.7932	0.05152
5.96	0.06516	0.61547		30.8366	0.01404				30.8484	0.05122
5.97	0.06603	0.61661		30.8919	0.01404				30.9036	0.05093
5.98	0.0669	0.61433		30.9472	0.01404				30.9589	0.05064
5.99	0.06429	0.61092		31.0024	0.01404				31.0141	0.05035
6	0.06082	0.60637		31.0576	0.01404				31.0693	0.05006
6.01	0.0669	0.60978		31.1129	0.01404				31.1245	0.04977
6.02	0.06169	0.61433		31.1682	0.01404				31.1797	0.04949
6.03	0.05908	0.60978		31.2234	0.01404				31.235	0.0492
6.04	0.06342	0.61092		31.2786	0.01404				31.2902	0.04892
6.05	0.06429	0.60751		31.3339	0.01404				31.3454	0.04864
6.06	0.06516	0.61206		31.3892	0.01404				31.4006	0.04836
6.07	0.06255	0.61092		31.4444	0.01404				31.4558	0.04809
6.08	0.06082	0.60978		31.4997	0.01404				31.511	0.04781
6.09	0.06342	0.61092		31.5549	0.01404				31.5663	0.04754
6.1	0.06082	0.60865		31.6102	0.01404				31.6215	0.04726
6.11	0.06169	0.60865		31.6654	0.01404				31.6767	0.04699
6.12	0.05821	0.60751		31.7207	0.01404				31.7319	0.04672
6.13	0.06169	0.60978		31.7759	0.01404				31.7871	0.04645
6.14	0.0669	0.6041		31.8312	0.01404				31.8423	0.04618
6.15	0.06516	0.60068		31.8864	0.01404				31.8975	0.04592
6.16	0.06603	0.59954		31.9417	0.01404				31.9528	0.04565
6.17	0.05734	0.60523		31.9969	0.01404				32.008	0.04539
6.18	0.05995	0.60182		32.0522	0.01404				32.0632	0.04513
6.19	0.05734	0.60182		32.1074	0.01404				32.1184	0.04487
6.2	0.05734	0.60068		32.1627	0.01404				32.1736	0.04461
6.21	0.06169	0.60182		32.2179	0.01404				32.2289	0.04435
6.22	0.05908	0.6041		32.2732	0.01404				32.2841	0.0441
6.23	0.05908	0.6041		32.3284	0.01404				32.3393	0.04384
6.24	0.05821	0.59841		32.3837	0.01404				32.3945	0.04359
6.25	0.05908	0.60182		32.4389	0.01404				32.4497	0.04334
6.26	0.05821	0.59841		32.4942	0.01404				32.5049	0.04309
6.27	0.05734	0.59499		32.5494	0.01404				32.5602	0.04284
6.28	0.05734	0.60068		32.6047	0.01404				32.6154	0.04259
6.29	0.05908	0.59613		32.6599	0.01404				32.6706	0.04234
6.3	0.05908	0.59272		32.7152	0.01404				32.7258	0.0421
6.31	0.05647	0.59272		32.7704	0.01404				32.781	0.04185
6.32	0.05821	0.58931		32.8257	0.01404				32.8362	0.04161
6.33	0.05821	0.58931		32.8809	0.01404				32.8915	0.04137
6.34	0.05387	0.59158		32.9362	0.01404				32.9467	0.04113
6.35	0.05474	0.59613		32.9914	0.01404				33.0019	0.04089
6.36	0.05387	0.59272		33.0467	0.01404				33.0571	0.04065
6.37	0.0556	0.59954		33.1019	0.01404				33.1123	0.04042
6.38	0.05734	0.59272		33.1572	0.01404				33.1675	0.04018
6.39	0.05387	0.59841		33.2124	0.01404				33.2228	0.03995
6.4	0.05821	0.59158		33.2677	0.01404				33.278	0.03972
6.41	0.0556	0.58817		33.3229	0.01404				33.3332	0.03948
6.42	0.05647	0.59272		33.3782	0.01404				33.3884	0.03925
6.43	0.053	0.58476		33.4334	0.01404				33.4436	0.03903
6.44	0.0556	0.58589		33.4887	0.01404				33.4988	0.0388
6.45	0.05647	0.58589		33.5439	0.01404				33.5541	0.03857
6.46	0.05387	0.58931		33.5992	0.01404				33.6093	0.03835
6.47	0.05387	0.58589		33.6544	0.01404				33.6645	0.03812
6.48	0.05387	0.58931		33.7097	0.01404				33.7197	0.0379
6.49	0.05474	0.59613		33.7649	0.01404				33.7749	0.03768
6.5	0.05387	0.58589		33.8202	0.01404				33.8301	0.03746
6.51	0.05474	0.58476		33.8754	0.01404				33.8854	0.03724
6.52	0.04952	0.58476		33.9307	0.01404				33.9406	0.03702
6.53	0.05213	0.58362		33.9859	0.01404				33.9958	0.0368
6.54	0.05126	0.57907		34.0412	0.01404				34.051	0.03659
6.55	0.05039	0.58703		34.0964	0.01404				34.1062	0.03637
6.56	0.04605	0.57793		34.1517	0.01404				34.1615	0.03616
6.57	0.05126	0.57907		34.2069	0.01404				34.2167	0.03595
6.58	0.04952	0.57907		34.2622	0.01404				34.2719	0.03574
6.59	0.05387	0.5802		34.3174	0.01404				34.3271	0.03553
6.6	0.05039	0.57565		34.3727	0.01404				34.3823	0.03532
6.61	0.04952	0.58248		34.4279	0.01404				34.4375	0.03511
6.62	0.04605	0.58248		34.4832	0.01404				34.4928	0.0349
6.63	0.05039	0.58134		34.5384	0.01404				34.548	0.0347
6.64	0.05213	0.57565		34.5937	0.01404				34.6032	0.03449
6.65	0.04692	0.57679		34.6489	0.01404				34.6584	0.03429
6.66	0.04865	0.57338		34.7042	0.01404				34.7136	0.03409
6.67	0.04952	0.57907		34.7594	0.01404				34.7688	0.03389
6.68	0.04952	0.57565		34.8147	0.01404				34.824	0.03369
6.69	0.04778	0.5802		34.8699	0.01404				34.8793	0.03349
6.7	0.04865	0.57452		34.9252	0.01404				34.9345	0.03329
6.71	0.04518	0.57338		34.9804	0.01404				34.9897	0.03309
6.72	0.04431	0.56883		35.0357	0.01404				35.0449	0.0329
6.73	0.04431	0.56883		35.0909	0.01404				35.1001	0.0327
6.74	0.05039	0.56997		35.1462	0.01404				35.1553	0.03251
6.75	0.04431	0.57338		35.2014	0.01404				35.2106	0.03232
6.76	0.0417	0.57452		35.2567	0.01404				35.2658	0.03212
6.77	0.04518	0.5711		35.3119	0.01404				35.321	0.03193
6.78	0.04778	0.56997		35.3672	0.01404				35.3762	0.03174
6.79	0.04692	0.5711		35.4224	0.01404				35.4314	0.03155
6.8	0.04605	0.56883		35.4777	0.01404				35.4866	0.03137
6.81	0.05213	0.56997		35.5329	0.01404				35.5419	0.03118
6.82	0.04605	0.56769		35.5882	0.01404				35.5971	0.031
6.83	0.04431	0.57793		35.6434	0.01404				35.6523	0.03081
6.84	0.04431	0.5711		35.6987	0.01404				35.7075	0.03063
6.85	0.04778	0.56997		35.7539	0.01404				35.7627	0.03044
6.86	0.04605	0.56542		35.8092	0.01404				35.818	0.03026
6.87	0.04605	0.56883		35.8644	0.01404				35.8732	0.03008
6.88	0.04344	0.56997		35.9197	0.01404				35.9284	0.0299
6.89	0.0417	0.562		35.9749	0.01404				35.9836	0.02972
6.9	0.0417	0.55859		36.0302	0.01404				36.0388	0.02955
6.91	0.04431	0.562		36.0854	0.01404				36.094	0.02937
6.92	0.04605	0.56086		36.1407	0.01404				36.1493	0.02919
6.93	0.04518	0.56314		36.1959	0.01404				36.2045	0.02902
6.94	0.0417	0.56314		36.2512	0.01404				36.2597	0.02884
6.95	0.04431	0.56542		36.3064	0.01404				36.3149	0.02867
6.96	0.0417	0.55631		36.3617	0.01404				36.3701	0.0285
6.97	0.04692	0.55745		36.4169	0.01404				36.4253	0.02833
6.98	0.04431	0.55518		36.4722	0.01404				36.4806	0.02816
6.99	0.0417	0.55631		36.5274	0.01404				36.5358	0.02799
7	0.04257	0.56086		36.5827	0.01404				36.591	0.02782
7.01	0.04344	0.56086		36.6379	0.01404				36.6462	0.02765
7.02	0.04692	0.55063		36.6932	0.01404				36.7014	0.02748
7.03	0.04692	0.5529		36.7484	0.01404				36.7566	0.02732
7.04	0.04431	0.54835		36.8037	0.01404				36.8119	0.02715
7.05	0.04257	0.54835		36.8589	0.01404				36.8671	0.02699
7.06	0.03823	0.54949		36.9142	0.01404				36.9223	0.02683
7.07	0.0417	0.55518		36.9694	0.01404				36.9775	0.02666
7.08	0.04344	0.55404		37.0247	0.01404				37.0327	0.0265
7.09	0.04431	0.55176		37.0799	0.01404				37.0879	0.02634
7.1	0.04431	0.55176		37.1352	0.01404				37.1432	0.02618
7.11	0.04431	0.55176		37.1904	0.01404				37.1984	0.02602
7.12	0.0391	0.55176		37.2457	0.01404				37.2536	0.02586
7.13	0.03997	0.55404		37.3009	0.01404				37.3088	0.02571
7.14	0.04083	0.54835		37.3562	0.01404				37.364	0.02555
7.15	0.03823	0.5529		37.4114	0.01404				37.4192	0.02539
7.16	0.04083	0.54721		37.4667	0.01404				37.4745	0.02524
7.17	0.03823	0.55063		37.5219	0.01404				37.5297	0.02509
7.18	0.04257	0.55176		37.5772	0.01404				37.5849	0.02493
7.19	0.04257	0.54949		37.6324	0.01404				37.6401	0.02478
7.2	0.0417	0.54949		37.6877	0.01404				37.6953	0.02463
7.21	0.03997	0.5438		37.7429	0.01404				37.7505	0.02448
7.22	0.03736	0.54608		37.7982	0.01404				37.8058	0.02433
7.23	0.03649	0.53925		37.8534	0.01404				37.861	0.02418
7.24	0.03823	0.5438		37.9087	0.01404				37.9162	0.02403
7.25	0.03649	0.5438		37.9639	0.01404				37.9714	0.02388
7.26	0.0417	0.54152		38.0192	0.01404				38.0266	0.02374
7.27	0.03997	0.53925		38.0744	0.01404				38.0819	0.02359
7.28	0.03997	0.53697		38.1297	0.01404				38.1371	0.02345
7.29	0.0391	0.53811		38.1849	0.01404				38.1923	0.0233
7.3	0.03736	0.54494		38.2402	0.01404				38.2475	0.02316
7.31	0.03736	0.5529		38.2954	0.01404				38.3027	0.02302
7.32	0.03997	0.54266		38.3507	0.01404				38.3579	0.02287
7.33	0.03388	0.53697		38.4059	0.01404				38.4132	0.02273
7.34	0.04431	0.53925		38.4612	0.01404				38.4684	0.02259
7.35	0.0391	0.53697		38.5164	0.01404				38.5236	0.02245
7.36	0.04344	0.53584		38.5717	0.01404				38.5788	0.02231
7.37	0.0417	0.53129		38.6269	0.01404				38.634	0.02218
7.38	0.03475	0.53356		38.6822	0.01404				38.6892	0.02204
7.39	0.03649	0.54039		38.7374	0.01404				38.7445	0.0219
7.4	0.03649	0.5347		38.7927	0.01404				38.7997	0.02176
7.41	0.03215	0.53242		38.8479	0.01404				38.8549	0.02163
7.42	0.03475	0.52787		38.9032	0.01404				38.9101	0.02149
7.43	0.0391	0.53015		38.9584	0.01404				38.9653	0.02136
7.44	0.03736	0.53584		39.0137	0.01404				39.0205	0.02123
7.45	0.03736	0.53584		39.0689	0.01404				39.0757	0.0211
7.46	0.03997	0.52901		39.1242	0.01404				39.131	0.02096
7.47	0.03649	0.52901		39.1794	0.01404				39.1862	0.02083
7.48	0.03997	0.53697		39.2347	0.01404				39.2414	0.0207
7.49	0.03475	0.53356		39.2899	0.01404				39.2966	0.02057
7.5	0.03388	0.53697		39.3452	0.01404				39.3518	0.02044
7.51	0.03475	0.53129		39.4004	0.01404				39.407	0.02032
7.52	0.03823	0.53242		39.4557	0.01404				39.4623	0.02019
7.53	0.03649	0.52673		39.511	0.01404				39.5175	0.02006
7.54	0.03649	0.53015		39.5662	0.01404				39.5727	0.01993
7.55	0.03562	0.53129		39.6215	0.01404				39.6279	0.01981
7.56	0.03388	0.53356		39.6767	0.01404				39.6831	0.01968
7.57	0.03736	0.53015		39.7319	0.01404				39.7383	0.01956
7.58	0.03301	0.52673		39.7872	0.01404				39.7936	0.01944
7.59	0.03649	0.5256		39.8424	0.01404				39.8488	0.01931
7.6	0.03823	0.52332		39.8977	0.01404				39.904	0.01919
7.61	0.03388	0.52332		39.953	0.01404				39.9592	0.01907
7.62	0.03475	0.52218		40.0082	0.01404				40.0144	0.01895
7.63	0.03649	0.52218		40.0635	0.01404				40.0697	0.01883
7.64	0.03823	0.52218		40.1187	0.01404				40.1249	0.01871
7.65	0.03649	0.52787		40.1739	0.01404				40.1801	0.01859
7.66	0.03649	0.52787		40.2292	0.01404				40.2353	0.01847
7.67	0.03301	0.52105		40.2844	0.01404				40.2905	0.01835
7.68	0.03736	0.5165		40.3397	0.01404				40.3457	0.01824
7.69	0.03562	0.52218		40.395	0.01404				40.401	0.01812
7.7	0.03301	0.51991		40.4502	0.01404				40.4562	0.018
7.71	0.03128	0.51991		40.5055	0.01404				40.5114	0.01789
7.72	0.03215	0.51763		40.5607	0.01404				40.5666	0.01777
7.73	0.03215	0.51991		40.6159	0.01404				40.6218	0.01766
7.74	0.03475	0.51536		40.6712	0.01404				40.677	0.01755
7.75	0.03301	0.51422		40.7264	0.01404				40.7323	0.01743
7.76	0.03736	0.51991		40.7817	0.01404				40.7875	0.01732
7.77	0.03736	0.50853		40.837	0.01404				40.8427	0.01721
7.78	0.03562	0.51308		40.8922	0.01404				40.8979	0.0171
7.79	0.03475	0.51877		40.9475	0.01404				40.9531	0.01699
7.8	0.02867	0.51195		41.0027	0.01404				41.0083	0.01688
7.81	0.03562	0.50967		41.0579	0.01404				41.0636	0.01677
7.82	0.03301	0.51536		41.1132	0.01404				41.1188	0.01666
7.83	0.03128	0.50626		41.1684	0.01404				41.174	0.01655
7.84	0.02954	0.51081		41.2237	0.01404				41.2292	0.01645
7.85	0.02954	0.51422		41.279	0.01404				41.2844	0.01634
7.86	0.02954	0.51308		41.3342	0.01404				41.3396	0.01623
7.87	0.03823	0.51422		41.3894	0.01404				41.3949	0.01613
7.88	0.03301	0.51081		41.4447	0.01404				41.4501	0.01602
7.89	0.02867	0.51763		41.5	0.01404				41.5053	0.01592
7.9	0.03128	0.51195		41.5552	0.01404				41.5605	0.01581
7.91	0.02867	0.51991		41.6105	0.01404				41.6157	0.01571
7.92	0.03041	0.51536		41.6657	0.01404				41.6709	0.01561
7.93	0.03215	0.50739		41.721	0.01404				41.7262	0.0155
7.94	0.03301	0.50398		41.7762	0.01404				41.7814	0.0154
7.95	0.03475	0.50512		41.8315	0.01404				41.8366	0.0153
7.96	0.03475	0.50626		41.8867	0.01404				41.8918	0.0152
7.97	0.03215	0.51081		41.942	0.01404				41.947	0.0151
7.98	0.0278	0.50853		41.9972	0.01404				42.0022	0.015
7.99	0.03301	0.50626		42.0525	0.01404				42.0575	0.0149
8	0.03475	0.50284		42.1077	0.01404				42.1127	0.0148
8.01	0.03041	0.50512		42.163	0.01404				42.1679	0.0147
8.02	0.03475	0.50626		42.2182	0.01404				42.2231	0.01461
8.03	0.03301	0.50398		42.2735	0.01404				42.2783	0.01451
8.04	0.03475	0.50398		42.3287	0.01404				42.3336	0.01441
8.05	0.03475	0.50512		42.384	0.01404				42.3888	0.01432
8.06	0.03388	0.49829		42.4392	0.01404				42.444	0.01422
8.07	0.03475	0.50284		42.4945	0.01404				42.4992	0.01413
8.08	0.03041	0.50512		42.5497	0.01404				42.5544	0.01403
8.09	0.03128	0.50739		42.605	0.01404				42.6096	0.01394
8.1	0.02867	0.49943		42.6602	0.01404				42.6649	0.01384
8.11	0.03562	0.49488		42.7155	0.01404				42.7201	0.01375
8.12	0.03041	0.49261		42.7707	0.01404				42.7753	0.01366
8.13	0.0278	0.49602		42.826	0.01404				42.8305	0.01357
8.14	0.03215	0.49716		42.8812	0.01404				42.8857	0.01347
8.15	0.02693	0.49829		42.9365	0.01404				42.9409	0.01338
8.16	0.0278	0.49602		42.9917	0.01404				42.9962	0.01329
8.17	0.02259	0.49488		43.047	0.01404				43.0514	0.0132
8.18	0.02693	0.49943		43.1022	0.01404				43.1066	0.01311
8.19	0.02954	0.49829		43.1575	0.01404				43.1618	0.01302
8.2	0.02346	0.49147		43.2127	0.01404				43.217	0.01294
8.21	0.03041	0.49147		43.268	0.01404				43.2722	0.01285
8.22	0.03215	0.49716		43.3232	0.01404				43.3274	0.01276
8.23	0.02867	0.49261		43.3785	0.01404				43.3827	0.01267
8.24	0.0278	0.48805		43.4337	0.01404				43.4379	0.01259
8.25	0.0278	0.48692		43.489	0.01404				43.4931	0.0125
8.26	0.03215	0.49374		43.5442	0.01404				43.5483	0.01241
8.27	0.03128	0.49261		43.5995	0.01404				43.6035	0.01233
8.28	0.02433	0.48919		43.6547	0.01404				43.6587	0.01224
8.29	0.0278	0.48919		43.71	0.01404				43.714	0.01216
8.3	0.02346	0.48692		43.7652	0.01404				43.7692	0.01208
8.31	0.0252	0.48919		43.8205	0.01404				43.8244	0.01199
8.32	0.03041	0.48578		43.8757	0.01404				43.8796	0.01191
8.33	0.02693	0.49147		43.931	0.01404				43.9348	0.01183
8.34	0.02867	0.48919		43.9862	0.01404				43.9901	0.01174
8.35	0.02954	0.48919		44.0415	0.01404				44.0453	0.01166
8.36	0.03128	0.48123		44.0967	0.01404				44.1005	0.01158
8.37	0.03215	0.49261		44.152	0.01404				44.1557	0.0115
8.38	0.0278	0.48805		44.2072	0.01404				44.2109	0.01142
8.39	0.03041	0.48578		44.2625	0.01404				44.2661	0.01134
8.4	0.02346	0.48237		44.3177	0.01404				44.3214	0.01126
8.41	0.0278	0.48464		44.373	0.01404				44.3766	0.01118
8.42	0.0252	0.48009		44.4282	0.01404				44.4318	0.0111
8.43	0.03215	0.4835		44.4835	0.01404				44.487	0.01102
8.44	0.02954	0.4835		44.5387	0.01404				44.5422	0.01095
8.45	0.02259	0.48464		44.594	0.01404				44.5974	0.01087
8.46	0.0278	0.48237		44.6492	0.01404				44.6527	0.01079
8.47	0.0278	0.48009		44.7045	0.01404				44.7079	0.01071
8.48	0.02693	0.48123		44.7597	0.01404				44.7631	0.01064
8.49	0.02606	0.48237		44.815	0.01404				44.8183	0.01056
8.5	0.02954	0.47668		44.8702	0.01404				44.8735	0.01049
8.51	0.02433	0.48123		44.9255	0.01404				44.9287	0.01041
8.52	0.0252	0.47895		44.9807	0.01404				44.984	0.01034
8.53	0.02346	0.47895		45.036	0.01404				45.0392	0.01026
8.54	0.02085	0.48123		45.0912	0.01404				45.0944	0.01019
8.55	0.03041	0.4835		45.1465	0.01404				45.1496	0.01012
8.56	0.02867	0.48464		45.2017	0.01404				45.2048	0.01004
8.57	0.02693	0.47895		45.257	0.01404				45.26	0.00997
8.58	0.02346	0.47099		45.3122	0.01404				45.3153	0.0099
8.59	0.02085	0.48237		45.3675	0.01404				45.3705	0.00983
8.6	0.0278	0.48123		45.4227	0.01404				45.4257	0.00975
8.61	0.0278	0.48578		45.478	0.01404				45.4809	0.00968
8.62	0.0278	0.48464		45.5332	0.01404				45.5361	0.00961
8.63	0.02867	0.47213		45.5885	0.01404				45.5913	0.00954
8.64	0.0278	0.47326		45.6437	0.01404				45.6466	0.00947
8.65	0.0278	0.4744		45.699	0.01404				45.7018	0.0094
8.66	0.02606	0.47554		45.7542	0.01404				45.757	0.00933
8.67	0.02606	0.47213		45.8095	0.01404				45.8122	0.00926
8.68	0.02693	0.47895		45.8647	0.01404				45.8674	0.00919
8.69	0.02693	0.47213		45.92	0.01404				45.9226	0.00913
8.7	0.02346	0.47782		45.9752	0.01404				45.9779	0.00906
8.71	0.02433	0.47326		46.0305	0.01404				46.0331	0.00899
8.72	0.02954	0.4653		46.0857	0.01404				46.0883	0.00892
8.73	0.03041	0.4653		46.141	0.01404				46.1435	0.00886
8.74	0.02346	0.46303		46.1962	0.01404				46.1987	0.00879
8.75	0.0278	0.46644		46.2515	0.01404				46.254	0.00873
8.76	0.02693	0.46985		46.3067	0.01404				46.3092	0.00866
8.77	0.02954	0.46758		46.362	0.01404				46.3644	0.00859
8.78	0.02606	0.46075		46.4172	0.01404				46.4196	0.00853
8.79	0.02867	0.4744		46.4725	0.01404				46.4748	0.00846
8.8	0.02606	0.47554		46.5277	0.01404				46.53	0.0084
8.81	0.03215	0.47099		46.583	0.01404				46.5853	0.00834
8.82	0.02433	0.46871		46.6382	0.01404				46.6405	0.00827
8.83	0.02693	0.46985		46.6935	0.01404				46.6957	0.00821
8.84	0.02693	0.46985		46.7487	0.01404				46.7509	0.00815
8.85	0.02867	0.4653		46.804	0.01404				46.8061	0.00808
8.86	0.0278	0.45961		46.8592	0.01404				46.8613	0.00802
8.87	0.0252	0.45848		46.9145	0.01404				46.9166	0.00796
8.88	0.02346	0.46189		46.9697	0.01404				46.9718	0.0079
8.89	0.02085	0.46189		47.025	0.01404				47.027	0.00784
8.9	0.0278	0.45961		47.0802	0.01404				47.0822	0.00778
8.91	0.0278	0.46189		47.1355	0.01404				47.1374	0.00772
8.92	0.0278	0.46075		47.1907	0.01404				47.1926	0.00766
8.93	0.02954	0.46303		47.246	0.01404				47.2478	0.0076
8.94	0.02693	0.46075		47.3012	0.01404				47.3031	0.00754
8.95	0.02433	0.46075		47.3565	0.01404				47.3583	0.00748
8.96	0.0252	0.45848		47.4117	0.01404				47.4135	0.00742
8.97	0.02085	0.45506		47.467	0.01404				47.4687	0.00736
8.98	0.01738	0.45848		47.5222	0.01404				47.5239	0.0073
8.99	0.01651	0.45392		47.5775	0.01404				47.5791	0.00724
9	0.01911	0.45734		47.6327	0.01404				47.6344	0.00719
9.01	0.02693	0.45165		47.688	0.01404				47.6896	0.00713
9.02	0.03041	0.45165		47.7432	0.01404				47.7448	0.00707
9.03	0.02954	0.45506		47.7985	0.01404				47.8	0.00701
9.04	0.02259	0.45165		47.8537	0.01404				47.8552	0.00696
9.05	0.02433	0.45279		47.909	0.01404				47.9105	0.0069
9.06	0.0252	0.45051		47.9642	0.01404				47.9657	0.00685
9.07	0.0252	0.45392		48.0195	0.01404				48.0209	0.00679
9.08	0.02259	0.45734		48.0747	0.01404				48.0761	0.00673
9.09	0.01911	0.44824		48.13	0.01404				48.1313	0.00668
9.1	0.02433	0.45051		48.1852	0.01404				48.1865	0.00662
9.11	0.02346	0.45051		48.2405	0.01404				48.2418	0.00657
9.12	0.02085	0.44824		48.2957	0.01404				48.297	0.00652
9.13	0.02172	0.44596		48.351	0.01404				48.3522	0.00646
9.14	0.02085	0.45392		48.4062	0.01404				48.4074	0.00641
9.15	0.02346	0.45506		48.4615	0.01404				48.4626	0.00636
9.16	0.02693	0.45392		48.5167	0.01404				48.5178	0.0063
9.17	0.02172	0.45392		48.572	0.01404				48.5731	0.00625
9.18	0.02259	0.45279		48.6272	0.01404				48.6283	0.0062
9.19	0.02867	0.44596		48.6825	0.01404				48.6835	0.00614
9.2	0.01998	0.44369		48.7377	0.01404				48.7387	0.00609
9.21	0.02259	0.45279		48.793	0.01404				48.7939	0.00604
9.22	0.01825	0.44937		48.8482	0.01404				48.8491	0.00599
9.23	0.02172	0.4471		48.9035	0.01404				48.9044	0.00594
9.24	0.02346	0.44369		48.9587	0.01404				48.9596	0.00589
9.25	0.02433	0.44824		49.014	0.01404				49.0148	0.00584
9.26	0.01825	0.44482		49.0692	0.01404				49.07	0.00579
9.27	0.01911	0.44141		49.1245	0.01404				49.1252	0.00574
9.28	0.01911	0.44027		49.1797	0.01404				49.1804	0.00569
9.29	0.02172	0.44141		49.235	0.01404				49.2357	0.00564
9.3	0.02433	0.43686		49.2902	0.01404				49.2909	0.00559
9.31	0.02085	0.44369		49.3455	0.01404				49.3461	0.00554
9.32	0.02085	0.44141		49.4008	0.01404				49.4013	0.00549
9.33	0.0252	0.43686		49.456	0.01404				49.4565	0.00544
9.34	0.02606	0.44596		49.5112	0.01404				49.5117	0.0054
9.35	0.02085	0.43914		49.5665	0.01404				49.567	0.00535
9.36	0.02259	0.43686		49.6217	0.01404				49.6222	0.0053
9.37	0.02259	0.43686		49.677	0.01404				49.6774	0.00525
9.38	0.01998	0.44255		49.7323	0.01404				49.7326	0.00521
9.39	0.02259	0.44027		49.7875	0.01404				49.7878	0.00516
9.4	0.02172	0.43231		49.8428	0.01404				49.843	0.00511
9.41	0.01825	0.43345		49.898	0.01404				49.8983	0.00507
9.42	0.02085	0.43458		49.9532	0.01404				49.9535	0.00502
9.43	0.01911	0.43345		50.0085	0.01404				50.0087	0.00497
9.44	0.01651	0.43458		50.0637	0.01404				50.0639	0.00493
9.45	0.01825	0.43345		50.119	0.01404				50.1191	0.00488
9.46	0.02606	0.43686		50.1743	0.01404				50.1743	0.00484
9.47	0.02433	0.438		50.2295	0.01404				50.2296	0.00479
9.48	0.02606	0.44369		50.2848	0.01404				50.2848	0.00475
9.49	0.02606	0.43572		50.34	0.01404				50.34	0.0047
9.5	0.02693	0.44027
9.51	0.02346	0.43345
9.52	0.01911	0.438
9.53	0.02085	0.438
9.54	0.01651	0.43458
9.55	0.01911	0.43458
9.56	0.02433	0.43458
9.57	0.02693	0.4289
9.58	0.0252	0.43231
9.59	0.01998	0.43572
9.6	0.01564	0.43003
9.61	0.01825	0.43458
9.62	0.01477	0.43117
9.63	0.02433	0.438
9.64	0.0278	0.43572
9.65	0.02259	0.43345
9.66	0.01825	0.43117
9.67	0.01998	0.42435
9.68	0.02259	0.43003
9.69	0.02346	0.42776
9.7	0.01651	0.42321
9.71	0.01998	0.42662
9.72	0.02172	0.42662
9.73	0.01825	0.42548
9.74	0.02433	0.41866
9.75	0.02172	0.42093
9.76	0.02433	0.42321
9.77	0.02867	0.42093
9.78	0.02433	0.42435
9.79	0.0252	0.42093
9.8	0.01651	0.42321
9.81	0.01129	0.42321
9.82	0.01911	0.41752
9.83	0.01564	0.4198
9.84	0.01911	0.4198
9.85	0.01651	0.41638
9.86	0.02346	0.41752
9.87	0.02085	0.41297
9.88	0.02085	0.42321
9.89	0.01911	0.42207
9.9	0.02346	0.41297
9.91	0.0139	0.41638
9.92	0.02346	0.41297
9.93	0.01998	0.41297
9.94	0.01825	0.42093
9.95	0.02259	0.4198
9.96	0.02085	0.41638
9.97	0.02172	0.41752
9.98	0.02346	0.41866
9.99	0.01998	0.41752
10	0.01738	0.41524
10.01	0.01911	0.41524
10.02	0.01911	0.40842
10.03	0.01911	0.41524
10.04	0.01825	0.41638
10.05	0.02433	0.41297
10.06	0.01477	0.41524
10.07	0.01129	0.41524
10.08	0.01564	0.41297
10.09	0.01216	0.40956
10.1	0.01216	0.41183
10.11	0.0139	0.40728
10.12	0.01216	0.40842
10.13	0.01303	0.41069
10.14	0.01477	0.41411
10.15	0.01911	0.41183
10.16	0.02085	0.41069
10.17	0.02259	0.40614
10.18	0.02085	0.40273
10.19	0.0252	0.41069
10.2	0.02172	0.40273
10.21	0.01651	0.40728
10.22	0.01825	0.40728
10.23	0.0139	0.40728
10.24	0.01738	0.41069
10.25	0.01911	0.40614
10.26	0.0139	0.40501
10.27	0.01738	0.40728
10.28	0.01651	0.40159
10.29	0.01911	0.40728
10.3	0.01564	0.40273
10.31	0.01911	0.40159
10.32	0.01216	0.40159
10.33	0.01825	0.40159
10.34	0.01129	0.39818
10.35	0.01564	0.39818
10.36	0.01825	0.39932
10.37	0.01477	0.39363
10.38	0.01738	0.39363
10.39	0.01738	0.39932
10.4	0.01998	0.40273
10.41	0.01825	0.39818
10.42	0.01998	0.39818
10.43	0.02259	0.39704
10.44	0.01998	0.39704
10.45	0.02085	0.40387
10.46	0.01998	0.40046
10.47	0.01911	0.3959
10.48	0.01825	0.39704
10.49	0.01738	0.40046
10.5	0.01738	0.39818
10.51	0.02172	0.38567
10.52	0.01825	0.39135
10.53	0.02433	0.39022
10.54	0.01564	0.39363
10.55	0.01998	0.39363
10.56	0.01911	0.38908
10.57	0.01738	0.39135
10.58	0.01825	0.39022
10.59	0.02085	0.39249
10.6	0.01998	0.39249
10.61	0.01477	0.39022
10.62	0.01477	0.39022
10.63	0.01911	0.38908
10.64	0.02085	0.38908
10.65	0.02085	0.38908
10.66	0.0139	0.38794
10.67	0.01825	0.39249
10.68	0.0139	0.38453
10.69	0.0139	0.37884
10.7	0.0139	0.38112
10.71	0.01738	0.38453
10.72	0.01216	0.39022
10.73	0.01303	0.38794
10.74	0.01825	0.38339
10.75	0.00956	0.38567
10.76	0.01651	0.38339
10.77	0.01738	0.3868
10.78	0.02172	0.38453
10.79	0.01651	0.38339
10.8	0.0139	0.3868
10.81	0.01651	0.38453
10.82	0.01216	0.38567
10.83	0.01825	0.38453
10.84	0.01303	0.38794
10.85	0.01564	0.38339
10.86	0.01477	0.37998
10.87	0.01825	0.38567
10.88	0.01651	0.3777
10.89	0.01477	0.37884
10.9	0.01564	0.37998
10.91	0.0139	0.37656
10.92	0.02085	0.38453
10.93	0.01825	0.37543
10.94	0.01477	0.3777
10.95	0.0139	0.37088
10.96	0.01477	0.37088
10.97	0.01477	0.37429
10.98	0.01129	0.3777
10.99	0.01477	0.3777
11	0.01651	0.37201
11.01	0.01738	0.37656
11.02	0.01911	0.37656
11.03	0.01477	0.37201
11.04	0.00956	0.37315
11.05	0.00782	0.3777
11.06	0.00869	0.37884
11.07	0.01564	0.37656
11.08	0.01651	0.36974
11.09	0.01303	0.37088
11.1	0.01651	0.37201
11.11	0.01564	0.38112
11.12	0.01216	0.37656
11.13	0.01651	0.37315
11.14	0.01651	0.37429
11.15	0.01303	0.3686
11.16	0.01043	0.36746
11.17	0.0139	0.36974
11.18	0.0139	0.37201
11.19	0.01216	0.36177
11.2	0.0139	0.37088
11.21	0.01911	0.37088
11.22	0.01651	0.3686
11.23	0.01216	0.36405
11.24	0.0139	0.36177
11.25	0.01477	0.3686
11.26	0.01738	0.37315
11.27	0.01043	0.36291
11.28	0.01564	0.36405
11.29	0.01911	0.36519
11.3	0.01564	0.36519
11.31	0.01651	0.36291
11.32	0.01911	0.3595
11.33	0.01477	0.36177
11.34	0.01651	0.36177
11.35	0.02259	0.36291
11.36	0.02259	0.36405
11.37	0.01564	0.35722
11.38	0.01216	0.35836
11.39	0.0139	0.36064
11.4	0.01129	0.3595
11.41	0.01477	0.35722
11.42	0.01738	0.3595
11.43	0.0139	0.3595
11.44	0.01477	0.35836
11.45	0.01651	0.36177
11.46	0.01911	0.36405
11.47	0.01738	0.35609
11.48	0.01129	0.35722
11.49	0.01303	0.35381
11.5	0.00956	0.35609
11.51	0.01998	0.35154
11.52	0.01738	0.35267
11.53	0.01477	0.35381
11.54	0.02172	0.35154
11.55	0.01564	0.35381
11.56	0.01564	0.35609
11.57	0.01998	0.35495
11.58	0.01564	0.35609
11.59	0.01825	0.3504
11.6	0.01911	0.35154
11.61	0.00869	0.35154
11.62	0.01564	0.34699
11.63	0.00782	0.35495
11.64	0.01738	0.36177
11.65	0.01216	0.35609
11.66	0.01216	0.35609
11.67	0.00348	0.35381
11.68	0.01477	0.35154
11.69	0.01043	0.34812
11.7	0.01216	0.34699
11.71	0.01911	0.35267
11.72	0.0139	0.35609
11.73	0.01738	0.34585
11.74	0.01738	0.3504
11.75	0.02085	0.34812
11.76	0.01911	0.34699
11.77	0.01564	0.34357
11.78	0.01477	0.3504
11.79	0.01303	0.34699
11.8	0.01216	0.34585
11.81	0.01477	0.34471
11.82	0.01129	0.34471
11.83	0.0139	0.34812
11.84	0.01651	0.3504
11.85	0.01129	0.34357
11.86	0.01129	0.34243
11.87	0.01043	0.34016
11.88	0.00608	0.34585
11.89	0.01216	0.34243
11.9	0.0139	0.34243
11.91	0.00434	0.34016
11.92	0.00608	0.3413
11.93	0.00956	0.34357
11.94	0.01129	0.33788
11.95	0.0139	0.33902
11.96	0.01477	0.34699
11.97	0.01129	0.34016
11.98	0.01043	0.33902
11.99	0.01216	0.34243
12	0.01303	0.33561
12.01	0.01564	0.33788
12.02	0.01129	0.33675
12.03	0.01216	0.3413
12.04	0.0139	0.33333
12.05	0.01911	0.33447
12.06	0.01825	0.33561
12.07	0.01129	0.33333
12.08	0.01043	0.33788
12.09	0.01564	0.33333
12.1	0.01651	0.33333
12.11	0.01303	0.3322
12.12	0.01129	0.33333
12.13	0.01216	0.32992
12.14	0.01129	0.33788
12.15	0.01564	0.33447
12.16	0.01477	0.33447
12.17	0.01651	0.33447
12.18	0.01651	0.33561
12.19	0.01303	0.3322
12.2	0.0139	0.33106
12.21	0.01303	0.33561
12.22	0.01303	0.33333
12.23	0.01651	0.32992
12.24	0.01129	0.33447
12.25	0.01303	0.33902
12.26	0.01216	0.33561
12.27	0.01129	0.33333
12.28	0.01043	0.33106
12.29	0.01564	0.33333
12.3	0.01303	0.33106
12.31	0.01129	0.32878
12.32	0.01129	0.33106
12.33	0.0139	0.33447
12.34	0.01303	0.33106
12.35	0.00782	0.32878
12.36	0.01216	0.33106
12.37	0.0139	0.32764
12.38	0.01564	0.33106
12.39	0.01216	0.32878
12.4	0.00695	0.32651
12.41	0.00608	0.33333
12.42	0.00608	0.32082
12.43	0.00695	0.32651
12.44	0.01043	0.32196
12.45	0.01477	0.31854
12.46	0.01738	0.32309
12.47	0.01303	0.32082
12.48	0.01911	0.32764
12.49	0.00956	0.31854
12.5	0.00608	0.31627
12.51	0.01129	0.31741
12.52	0.01216	0.32196
12.53	0.0139	0.31286
12.54	0.01043	0.32423
12.55	0.01651	0.32196
12.56	0.01825	0.32196
12.57	0.01043	0.32423
12.58	0.0139	0.31627
12.59	0.01303	0.31741
12.6	0.01129	0.31968
12.61	0.01043	0.32423
12.62	0.0139	0.32196
12.63	0.01129	0.31854
12.64	0.01303	0.31627
12.65	0.01738	0.31286
12.66	0.01651	0.31741
12.67	0.01043	0.32082
12.68	0.01477	0.32082
12.69	0.01303	0.31399
12.7	0.01477	0.31627
12.71	0.01564	0.31968
12.72	0.01564	0.31968
12.73	0.01477	0.31172
12.74	0.0139	0.32082
12.75	0.01129	0.31513
12.76	0.01303	0.31513
12.77	0.01303	0.31399
12.78	0.01303	0.31058
12.79	0.01825	0.30375
12.8	0.00869	0.31058
12.81	0.01651	0.30717
12.82	0.01564	0.31058
12.83	0.01129	0.31627
12.84	0.01303	0.30944
12.85	0.01651	0.30717
12.86	0.00956	0.31513
12.87	0.00869	0.31058
12.88	0.01129	0.30717
12.89	0.01043	0.31286
12.9	0.0139	0.31854
12.91	0.01651	0.31399
12.92	0.01477	0.30717
12.93	0.01129	0.31399
12.94	0.01477	0.31172
12.95	0.00434	0.31286
12.96	0.00869	0.31286
12.97	0.01129	0.30603
12.98	0.00869	0.30148
12.99	0.01477	0.30603
13	0.00956	0.30262
13.01	0.00521	0.30489
13.02	0.00869	0.30603
13.03	0.01216	0.30375
13.04	0.01303	0.29807
13.05	0.01129	0.29693
13.06	0.00521	0.30148
13.07	0.00869	0.30034
13.08	0.01303	0.30148
13.09	0.01043	0.29807
13.1	0.01303	0.2992
13.11	0.00869	0.30375
13.12	0.01216	0.29465
13.13	0.01303	0.30375
13.14	0.01738	0.30375
13.15	0.0139	0.30489
13.16	0.01651	0.30262
13.17	0.00261	0.30717
13.18	0.00956	0.30148
13.19	0.0139	0.30034
13.2	0.0139	0.29807
13.21	0.01738	0.29579
13.22	0.01477	0.29579
13.23	0.0139	0.30375
13.24	0.01825	0.29579
13.25	0.00869	0.29238
13.26	0.01216	0.29807
13.27	0.01477	0.30717
13.28	0.00782	0.29807
13.29	0.01738	0.29579
13.3	0.01303	0.2992
13.31	0.00956	0.29579
13.32	0.01043	0.29579
13.33	0.01216	0.29693
13.34	0.01129	0.29693
13.35	0.01216	0.29352
13.36	0.01216	0.29238
13.37	0.01738	0.28896
13.38	0.01564	0.29124
13.39	0.01477	0.29579
13.4	0.01738	0.28669
13.41	0.01825	0.29693
13.42	0.00956	0.2992
13.43	0.01303	0.29238
13.44	0.00782	0.29238
13.45	0.00869	0.29807
13.46	0.01303	0.29238
13.47	0.01129	0.29579
13.48	0.02172	0.29352
13.49	0.01303	0.29352
13.5	0.01998	0.29124
13.51	0.01564	0.29124
13.52	0.01825	0.28896
13.53	0.01477	0.28896
13.54	0.01216	0.28328
13.55	0.01216	0.2901
13.56	0.0139	0.29124
13.57	0.00608	0.28669
13.58	0.00695	0.28783
13.59	0.01303	0.28896
13.6	0.01477	0.28555
13.61	0.00956	0.29807
13.62	0.00956	0.29807
13.63	0.01216	0.28783
13.64	0.00956	0.28555
13.65	0.01303	0.281
13.66	0.00869	0.28214
13.67	0.01043	0.28441
13.68	0.01129	0.28441
13.69	0.01043	0.28441
13.7	0.01043	0.27986
13.71	0.01303	0.27418
13.72	0.00869	0.28441
13.73	0.00869	0.27759
13.74	0.01129	0.28555
13.75	0.01129	0.28441
13.76	0.01303	0.28328
13.77	0.01216	0.27873
13.78	0.01564	0.28555
13.79	0.00869	0.27986
13.8	0.01129	0.281
13.81	0.01477	0.27986
13.82	0.01564	0.28555
13.83	0.0139	0.27986
13.84	0.01564	0.27873
13.85	0.01738	0.27645
13.86	0.01738	0.27986
13.87	0.01651	0.27873
13.88	0.01998	0.27986
13.89	0.01477	0.28328
13.9	0.01825	0.27645
13.91	0.00956	0.27986
13.92	0.00956	0.281
13.93	0.0139	0.27645
13.94	0.01043	0.27873
13.95	0.00956	0.28669
13.96	0.00782	0.27873
13.97	0.01043	0.27759
13.98	0.0139	0.27759
13.99	0.01129	0.2719
14	0.01651	0.27873
14.01	0.0139	0.27418
14.02	0.01564	0.28214
14.03	0.00521	0.27645
14.04	0.00608	0.27645
14.05	0.00869	0.2719
14.06	0.01477	0.27873
14.07	0.01738	0.26962
14.08	0.01825	0.26735
14.09	0.01129	0.26507
14.1	0.01303	0.27645
14.11	0.00434	0.26735
14.12	0.00782	0.2719
14.13	0.00782	0.27531
14.14	0.00869	0.27873
14.15	0.01477	0.27076
14.16	0.0139	0.27076
14.17	0.01303	0.27645
14.18	0.01216	0.27304
14.19	0.01738	0.26849
14.2	0.0139	0.27759
14.21	0.01738	0.27304
14.22	0.01216	0.2719
14.23	0.00956	0.26735
14.24	0.01216	0.27531
14.25	0.01477	0.27418
14.26	0.01477	0.27304
14.27	0.00695	0.26507
14.28	0.01477	0.26849
14.29	0.00956	0.26507
14.3	0.01043	0.26735
14.31	0.00695	0.26735
14.32	0.00956	0.26394
14.33	0.00869	0.26735
14.34	0.01216	0.26849
14.35	0.01911	0.26621
14.36	0.01303	0.26394
14.37	0.01043	0.2628
14.38	0.01129	0.2628
14.39	0.00956	0.26962
14.4	0.00348	0.2628
14.41	0.01043	0.2719
14.42	0.01043	0.27418
14.43	0.01738	0.26621
14.44	0.01303	0.26394
14.45	0.01216	0.2628
14.46	0.01303	0.25711
14.47	0.01216	0.25939
14.48	0.01303	0.26052
14.49	0.01303	0.25825
14.5	0.01998	0.26052
14.51	0.01043	0.25939
14.52	0.01216	0.25484
14.53	0.01738	0.26621
14.54	0.01303	0.26507
14.55	0.01043	0.26507
14.56	0.01477	0.26621
14.57	0.01043	0.25825
14.58	0.01129	0.2628
14.59	0.00956	0.25597
14.6	0.00782	0.25256
14.61	0.00869	0.25939
14.62	0.0139	0.2537
14.63	0.00956	0.2537
14.64	0.00956	0.25939
14.65	0.01043	0.25484
14.66	0.00782	0.25711
14.67	0.01303	0.25256
14.68	0.00695	0.2537
14.69	0.00521	0.25256
14.7	0.01043	0.25597
14.71	0.00608	0.26166
14.72	0.00782	0.25711
14.73	0.00348	0.25711
14.74	0.00434	0.25142
14.75	0.01043	0.25484
14.76	0.01303	0.24915
14.77	0.01477	0.24801
14.78	0.01216	0.25597
14.79	0.00956	0.25484
14.8	0.00521	0.25028
14.81	0.00956	0.24915
14.82	0.00956	0.25597
14.83	0.00695	0.25939
14.84	0.01477	0.25256
14.85	0.01216	0.24915
14.86	0.01216	0.25256
14.87	0.01129	0.24687
14.88	0.01564	0.24687
14.89	0.00869	0.24687
14.9	0.00695	0.2446
14.91	0.00608	0.24915
14.92	0.00608	0.24801
14.93	0.00348	0.23891
14.94	0.00869	0.24573
14.95	0.00782	0.25028
14.96	0.00608	0.25028
14.97	0.01129	0.24801
14.98	0.01129	0.24573
14.99	0.01303	0.24346
15	0.0139	0.2446
15.01	0.01477	0.24801
15.02	0.01911	0.25142
15.03	0.01043	0.25484
15.04	0.00695	0.25028
15.05	0.00956	0.24687
15.06	0.01303	0.25142
15.07	0.00608	0.2537
15.08	0.00608	0.24687
15.09	0.01043	0.24346
15.1	0.01043	0.24915
15.11	0.01043	0.24801
15.12	0.00348	0.24573
15.13	0.00869	0.24005
15.14	0.01043	0.24232
15.15	0.01043	0.24573
15.16	0.00869	0.24346
15.17	0.00956	0.2446
15.18	0.0139	0.23891
15.19	0.01043	0.24005
15.2	0.00348	0.24118
15.21	0.00956	0.23663
15.22	0.00261	0.24232
15.23	0.00695	0.2446
15.24	0.00956	0.24232
15.25	0.00695	0.24005
15.26	0.00521	0.24346
15.27	0.01303	0.23891
15.28	0.00869	0.23777
15.29	0.00782	0.23777
15.3	0.00608	0.24801
15.31	0.00695	0.24118
15.32	0.02172	0.24232
15.33	0.00521	0.24118
15.34	0.01129	0.23891
15.35	0.00695	0.24232
15.36	0.00695	0.23549
15.37	0.01738	0.23322
15.38	0.01651	0.23436
15.39	0.00869	0.23436
15.4	0.01216	0.24005
15.41	0.00782	0.24118
15.42	0.01303	0.23663
15.43	0.01216	0.23208
15.44	0.00869	0.23208
15.45	0.01651	0.23436
15.46	0.01129	0.23777
15.47	0.01564	0.23777
15.48	0.00956	0.23777
15.49	0.01216	0.23663
15.5	0.00956	0.23436
15.51	0.01303	0.23322
15.52	0.01043	0.23208
15.53	0.01564	0.23322
15.54	0.01651	0.23549
15.55	0.01477	0.24005
15.56	0.00348	0.22753
15.57	0.01564	0.23208
15.58	0.01129	0.23322
15.59	0.00608	0.23436
15.6	0.00434	0.23549
15.61	0.00869	0.23208
15.62	0.01216	0.22753
15.63	0.01129	0.23208
15.64	0.00956	0.23663
15.65	0.01129	0.23322
15.66	0.00956	0.23322
15.67	0.01129	0.22753
15.68	0.00695	0.23436
15.69	0.00782	0.23094
15.7	0.01303	0.22639
15.71	0.01043	0.23208
15.72	0.00695	0.22753
15.73	0.01043	0.23208
15.74	0	0.22639
15.75	0.00956	0.22981
15.76	0.00956	0.22867
15.77	0.01564	0.22867
15.78	0.01303	0.22639
15.79	0.00956	0.23322
15.8	0.01651	0.23208
15.81	0.00869	0.22412
15.82	0.01043	0.21729
15.83	0.00956	0.22981
15.84	0.01738	0.22981
15.85	0.01216	0.22753
15.86	0.00869	0.22753
15.87	0.01564	0.22526
15.88	0.01043	0.22639
15.89	0.01825	0.22184
15.9	0.00782	0.22412
15.91	0.01129	0.22071
15.92	0.00956	0.22981
15.93	0.00869	0.22184
15.94	0.01129	0.21843
15.95	0.01651	0.21957
15.96	0.01303	0.22184
15.97	0.01043	0.21843
15.98	0.0139	0.21957
15.99	0.01564	0.22526
16	0.0139	0.22298
16.01	0.00695	0.21729
16.02	0.01129	0.21957
16.03	0.01651	0.21843
16.04	0.01043	0.21843
16.05	0.01129	0.22298
16.06	0.0139	0.21957
16.07	0.00956	0.21729
16.08	0.01129	0.21729
16.09	0.01216	0.22071
16.1	0.00782	0.21957
16.11	0.00869	0.21957
16.12	0.02085	0.22184
16.13	0.01651	0.22298
16.14	0.01303	0.22753
16.15	0.01564	0.21957
16.16	0.02085	0.22412
16.17	0.01911	0.21843
16.18	0.01477	0.21843
16.19	0.01303	0.22071
16.2	0.01477	0.21274
16.21	0.01477	0.22071
16.22	0.01564	0.22071
16.23	0.00695	0.22412
16.24	0.0139	0.22298
16.25	0.01738	0.22412
16.26	0.01738	0.21729
16.27	0.01043	0.21502
16.28	0.00956	0.21274
16.29	0.00956	0.21843
16.3	0.00782	0.21843
16.31	0.01129	0.22298
16.32	0.01303	0.21274
16.33	0.01998	0.21388
16.34	0.01825	0.22298
16.35	0.01129	0.21502
16.36	0.01303	0.21615
16.37	0.0139	0.21502
16.38	0.01303	0.20933
16.39	0.01564	0.20819
16.4	0.01998	0.21047
16.41	0.00869	0.20819
16.42	0.01043	0.20933
16.43	0.01129	0.21388
16.44	0.00261	0.2116
16.45	0.01303	0.21502
16.46	0.00695	0.21502
16.47	0.00869	0.21729
16.48	0.01303	0.21274
16.49	0.01303	0.21274
16.5	0.01303	0.21729
16.51	0.01564	0.20819
16.52	0.01216	0.21047
16.53	0.01303	0.21729
16.54	0.01129	0.20478
16.55	0.01129	0.20933
16.56	0.01477	0.20819
16.57	0.0139	0.20592
16.58	0.00869	0.21502
16.59	0.01129	0.2116
16.6	0.01738	0.21047
16.61	0.01216	0.2116
16.62	0.01477	0.2025
16.63	0.01216	0.2116
16.64	0.01129	0.2116
16.65	0.01303	0.21502
16.66	0.01216	0.20478
16.67	0.00956	0.21957
16.68	0.00956	0.20705
16.69	0.01303	0.21388
16.7	0.01303	0.2025
16.71	0.01564	0.20364
16.72	0.01564	0.2025
16.73	0.01477	0.2025
16.74	0.01216	0.20592
16.75	0.01216	0.20705
16.76	0.01216	0.20023
16.77	0.01738	0.20478
16.78	0.0139	0.20819
16.79	0.01043	0.20364
16.8	0.01216	0.20933
16.81	0.00782	0.20478
16.82	0.00869	0.20819
16.83	0.0139	0.20023
16.84	0.01216	0.20137
16.85	0.01043	0.2025
16.86	0.01129	0.2025
16.87	0.00956	0.20478
16.88	0.02085	0.2025
16.89	0.01738	0.20364
16.9	0.0139	0.20705
16.91	0.01651	0.20478
16.92	0.00956	0.20364
16.93	0.00695	0.20705
16.94	0.01043	0.20819
16.95	0.01911	0.2025
16.96	0.01651	0.19681
16.97	0.0139	0.20364
16.98	0.00782	0.19568
16.99	0.01129	0.19795
17	0.00869	0.19909
17.01	0.00869	0.2025
17.02	0.01043	0.2025
17.03	0.0139	0.20364
17.04	0.01216	0.20364
17.05	0.01129	0.20023
17.06	0.00956	0.19795
17.07	0.0139	0.2025
17.08	0.01043	0.20705
17.09	0.02085	0.20023
17.1	0.01216	0.20023
17.11	0.01043	0.19454
17.12	0.01651	0.19568
17.13	0.01564	0.19568
17.14	0.01477	0.20023
17.15	0.0139	0.1934
17.16	0.01129	0.19795
17.17	0.00869	0.19795
17.18	0.01564	0.1934
17.19	0.00608	0.19454
17.2	0.00608	0.19795
17.21	0.01303	0.19454
17.22	0.01303	0.19226
17.23	0.02259	0.19681
17.24	0.00956	0.19454
17.25	0.01477	0.19568
17.26	0.00956	0.19568
17.27	0.01043	0.19454
17.28	0.01216	0.1934
17.29	0.01303	0.19795
17.3	0.0139	0.18999
17.31	0.01216	0.19113
17.32	0.01477	0.19681
17.33	0.00956	0.18771
17.34	0.01129	0.1934
17.35	0.00869	0.19113
17.36	0.00782	0.19454
17.37	0.01564	0.1934
17.38	0.01216	0.19113
17.39	0.01477	0.18544
17.4	0.0139	0.20137
17.41	0.0139	0.19454
17.42	0.01477	0.19568
17.43	0.01216	0.18771
17.44	0.00782	0.1934
17.45	0.01303	0.20137
17.46	0.00956	0.18999
17.47	0.00956	0.19113
17.48	0.01216	0.19795
17.49	0.01216	0.1934
17.5	0.01303	0.19226
17.51	0.01911	0.1934
17.52	0.00956	0.18771
17.53	0.01564	0.18999
17.54	0.01216	0.18885
17.55	0.01477	0.18203
17.56	0.01129	0.18544
17.57	0.00956	0.18089
17.58	0.01129	0.18658
17.59	0.00608	0.18885
17.6	0.01129	0.18203
17.61	0.01129	0.18316
17.62	0.01998	0.18771
17.63	0.01477	0.18203
17.64	0.01738	0.18999
17.65	0.00956	0.18885
17.66	0.01564	0.18885
17.67	0.00869	0.19113
17.68	0.01651	0.18771
17.69	0.01651	0.18885
17.7	0.01129	0.18316
17.71	0.00869	0.18544
17.72	0.01564	0.1843
17.73	0.01216	0.18316
17.74	0.01043	0.19113
17.75	0.00869	0.18658
17.76	0.01477	0.19226
17.77	0.01043	0.18658
17.78	0.00956	0.18658
17.79	0.0139	0.1843
17.8	0.01303	0.17747
17.81	0.01216	0.18089
17.82	0.01303	0.18316
17.83	0.01477	0.17975
17.84	0.00695	0.1843
17.85	0.01477	0.18203
17.86	0.01043	0.17975
17.87	0.01738	0.18089
17.88	0.01651	0.18658
17.89	0.01043	0.18885
17.9	0.0139	0.17975
17.91	0.00956	0.17975
17.92	0.01303	0.17292
17.93	0.01303	0.1843
17.94	0.01043	0.18885
17.95	0.01129	0.17975
17.96	0.00608	0.18203
17.97	0.01216	0.18544
17.98	0.01911	0.1843
17.99	0.01998	0.17975
18	0.01477	0.17975
18.01	0.01129	0.1843
18.02	0.01477	0.18316
18.03	0.0139	0.17975
18.04	0.01303	0.1752
18.05	0.01043	0.18089
18.06	0.00956	0.17861
18.07	0.00956	0.17634
18.08	0.01129	0.17975
18.09	0.00869	0.17747
18.1	0.01303	0.17975
18.11	0.0139	0.1843
18.12	0.01129	0.1843
18.13	0.01303	0.1843
18.14	0.01129	0.18316
18.15	0.01043	0.18544
18.16	0.01303	0.17975
18.17	0.00956	0.18089
18.18	0.00695	0.17861
18.19	0.01129	0.17634
18.2	0.01129	0.17634
18.21	0.00869	0.18089
18.22	0.01043	0.17975
18.23	0.00869	0.17179
18.24	0.01043	0.17634
18.25	0.01303	0.17634
18.26	0.01738	0.17747
18.27	0.01129	0.18089
18.28	0.01216	0.17975
18.29	0.01911	0.17861
18.3	0.01738	0.17406
18.31	0.0139	0.1752
18.32	0.01477	0.17747
18.33	0.01043	0.17179
18.34	0.00869	0.17406
18.35	0.01303	0.1752
18.36	0.00608	0.17179
18.37	0.00782	0.17406
18.38	0.01564	0.17747
18.39	0.01738	0.17179
18.4	0.00782	0.17179
18.41	0.01303	0.16951
18.42	0.0139	0.17634
18.43	0.01043	0.17747
18.44	0.01303	0.17292
18.45	0.00956	0.16837
18.46	0.00782	0.17292
18.47	0.00695	0.17292
18.48	0.00869	0.17406
18.49	0.0139	0.17179
18.5	0.01303	0.16951
18.51	0.01564	0.17065
18.52	0.00869	0.17634
18.53	0.01043	0.17065
18.54	0.01477	0.1752
18.55	0.01043	0.1661
18.56	0.0139	0.1752
18.57	0.01738	0.17065
18.58	0.0139	0.17406
18.59	0.01216	0.17065
18.6	0.00956	0.17179
18.61	0.00782	0.17065
18.62	0.0139	0.16724
18.63	0.01911	0.16837
18.64	0.01651	0.16724
18.65	0.01564	0.16837
18.66	0.01477	0.16837
18.67	0.0139	0.16724
18.68	0.01129	0.16837
18.69	0.01129	0.16837
18.7	0.00695	0.16724
18.71	0.00956	0.16155
18.72	0.00956	0.16837
18.73	0.01043	0.16951
18.74	0.01911	0.1661
18.75	0.01303	0.16268
18.76	0.00608	0.1661
18.77	0.01477	0.16951
18.78	0.01216	0.16724
18.79	0.00869	0.16496
18.8	0.01303	0.16496
18.81	0.01564	0.16382
18.82	0.01043	0.16724
18.83	0.01477	0.16837
18.84	0.01129	0.16496
18.85	0.00782	0.16496
18.86	0.01216	0.16268
18.87	0.01043	0.16837
18.88	0.01216	0.16496
18.89	0.00782	0.16041
18.9	0.01216	0.17634
18.91	0.00869	0.16382
18.92	0.01216	0.16041
18.93	0.00956	0.16837
18.94	0.00695	0.16155
18.95	0.00782	0.1661
18.96	0.01043	0.16268
18.97	0.01216	0.16496
18.98	0.01477	0.17065
18.99	0.01477	0.16268
19	0.00956	0.15927
19.01	0.00782	0.16041
19.02	0.00695	0.15813
19.03	0.00782	0.16268
19.04	0.00956	0.16724
19.05	0.00695	0.16496
19.06	0.00782	0.1661
19.07	0.00869	0.15813
19.08	0.01216	0.15813
19.09	0.01043	0.16155
19.1	0.01303	0.16268
19.11	0.01738	0.15586
19.12	0.01303	0.15586
19.13	0.01043	0.157
19.14	0.00956	0.16268
19.15	0.01216	0.16268
19.16	0.00956	0.16041
19.17	0.00521	0.16041
19.18	0.01129	0.15927
19.19	0.00782	0.16724
19.2	0.00348	0.16041
19.21	0.00956	0.15813
19.22	0.01129	0.15813
19.23	0.00956	0.16155
19.24	0.0139	0.16041
19.25	0.00782	0.15927
19.26	0.01303	0.16041
19.27	0.01129	0.16041
19.28	0.01564	0.15586
19.29	0.01477	0.16382
19.3	0.01651	0.157
19.31	0.01911	0.16155
19.32	0.01564	0.15813
19.33	0.01043	0.16155
19.34	0.01043	0.157
19.35	0.00782	0.15358
19.36	0.00956	0.15586
19.37	0.01564	0.16496
19.38	0.00348	0.15472
19.39	0.01564	0.15586
19.4	0.00869	0.15813
19.41	0.00261	0.16155
19.42	0.01303	0.157
19.43	0.00782	0.16382
19.44	0.01129	0.15586
19.45	0.01651	0.15813
19.46	0.01651	0.15927
19.47	0.01129	0.157
[truncated: 3,087 more rows]

## Sheet: Figure 2e
	PDMA	CDMA
Light intensity mW/cm2	Voltage (V)	Voltage (V)
100.55	1.07122	1.12424
77.78	1.05621	1.11031
64.49	1.03795	1.10086
50.1	1.02983	1.08854
34.18	1.01751	1.07137
17.16	0.98716	1.04334
9.03	0.95328	1.01489

[truncated: 37 more sheets: Figure 2f, Figure 3e, Figure 3f, Figure 3g, Figure 3h, Figure 4a, Figure 4b, Figure 4c, Figure 4d, Figure 4e, Figure 4f, Figure 5a, Figure 5e, Supplementary Fig. 1, Supplementary Fig. 2, Supplementary Fig. 3, Supplementary Fig. 4, Supplementary Fig. 5, Supplementary Fig. 6, Supplementary Fig. 7 …]
